# Supplementary material for: Crystal structure of [NaZn(BTC)(H2O)4]·1.5H2O (BTC = benzene-1,3,5-tri­carb­oxy­l­ate): a heterometallic coordination compound
Source: Acta Crystallogr E Crystallogr Commun. 2015 Jun 27;71(Pt 7):m143–4. doi: 10.1107/S2056989015012001 (PMC4518996; doi:10.1107/S2056989015012001)
Supplement: Supplementary file 2 [file e-71-0m143-Isup2.hkl]

#
# h,k,l, Fc-squared, Fo-squared, sigma(Fo-squared), status flag
#
data_I
_shelx_title ' 150306d IN P-1'
_shelx_refln_list_code          4
_shelx_F_calc_maximum      111.53
_exptl_crystal_F_000       402.00
_reflns_d_resolution_high  0.6698

loop_
 _space_group_symop_operation_xyz
 'x, y, z'
 '-x, -y, -z'

_cell_length_a     7.0980
_cell_length_b     9.8000
_cell_length_c    11.2043
_cell_angle_alpha  66.923
_cell_angle_beta   73.598
_cell_angle_gamma  84.720

_shelx_F_squared_multiplier     1.000

loop_
 _refln_index_h
 _refln_index_k
 _refln_index_l
 _refln_F_squared_calc
 _refln_F_squared_meas
 _refln_F_squared_sigma
 _refln_observed_status
   1   0   0       2212.75       2234.09        49.74 o
   3   0   0       2531.88       2488.61        60.85 o
   4   0   0       8529.85       8553.40       189.49 o
   6   0   0        470.67        468.51        36.00 o
   7   0   0        129.75        100.06        22.20 o
   8   0   0         92.74        108.04        25.28 o
   9   0   0         17.14         18.56        23.24 o
  10   0   0          6.69        -11.10        39.34 o
 -10   1   0         23.12          1.97        39.71 o
  -9   1   0         18.29         22.67        24.72 o
  -8   1   0        248.49        297.24        36.03 o
  -7   1   0        117.70         88.49        22.02 o
  -6   1   0       1732.24       1755.83        64.20 o
  -5   1   0        448.91        486.03        34.16 o
  -4   1   0       1897.40       1812.10        56.75 o
  -3   1   0       1065.58       1015.11        42.79 o
  -2   1   0       6646.12       6555.88       146.99 o
  -1   1   0       4839.91       4841.05        85.16 o
   0   1   0        359.56        314.57         8.94 o
   1   1   0        240.59        251.90         9.63 o
   2   1   0        658.28        733.23        20.17 o
   3   1   0        100.86        113.31        17.20 o
   4   1   0        227.63        218.88        14.07 o
   5   1   0        425.82        396.76        23.59 o
   6   1   0         60.05         47.36        18.43 o
   7   1   0        290.86        301.24        32.77 o
   8   1   0         48.60         51.14        21.92 o
   9   1   0        111.99         76.35        27.17 o
  10   1   0        139.85        122.95        49.08 o
  -9   2   0         29.96         54.56        25.73 o
  -8   2   0        127.90        119.99        45.87 o
  -7   2   0        700.81        697.20        47.99 o
  -6   2   0         11.67         31.49        24.72 o
  -5   2   0         23.73         26.89        13.75 o
  -4   2   0          5.40         -1.72         9.62 o
  -3   2   0        558.43        575.90        25.65 o
  -2   2   0         10.93          4.33         4.68 o
  -1   2   0        400.05        447.14        13.52 o
   0   2   0         16.32          3.81         6.36 o
   1   2   0        986.98        955.11        23.16 o
   2   2   0          0.47         -0.62         6.02 o
   3   2   0       2905.55       2737.38        57.98 o
   4   2   0       1164.15       1106.25        32.31 o
   5   2   0          0.74          5.37         8.88 o
   6   2   0        118.80        132.18        22.41 o
   7   2   0          1.38          8.41        18.44 o
   8   2   0         44.41          6.08        21.47 o
   9   2   0         27.96         10.42        24.05 o
  -9   3   0         22.02         11.33        22.73 o
  -8   3   0        163.95        133.28        27.81 o
  -7   3   0        118.94        148.87        25.71 o
  -6   3   0        115.16         86.74        18.81 o
  -5   3   0        215.65        223.40        31.51 o
  -4   3   0        266.40        234.31        21.57 o
  -3   3   0       2898.94       2646.87        54.13 o
  -2   3   0         29.86         10.69         5.77 o
  -1   3   0       1571.03       1553.82        39.33 o
   2   3   0       1648.13       1591.52        37.48 o
   3   3   0       2037.06       2060.93        48.19 o
   4   3   0        139.39        157.30        22.63 o
   5   3   0         11.01         -1.63         9.80 o
   6   3   0         28.21          3.21        14.50 o
   7   3   0        135.26        124.65        28.79 o
   8   3   0         49.24         31.04        22.67 o
   9   3   0          0.19         -5.76        22.75 o
  -9   4   0          3.47         24.60        27.87 o
  -8   4   0         22.93        -17.07        19.85 o
  -7   4   0          7.17         23.40        17.11 o
  -6   4   0        140.31        136.14        29.41 o
  -5   4   0         32.93         42.50        15.09 o
  -4   4   0        742.18        727.29        33.69 o
  -3   4   0       1501.78       1494.19        35.82 o
  -2   4   0        965.10        923.16        27.15 o
  -1   4   0       1033.34       1083.57        40.08 o
   0   4   0        635.17        708.06        28.73 o
   1   4   0       1691.31       1738.87        46.68 o
   2   4   0       7231.81       7304.67       136.23 o
   3   4   0        125.75        146.14        15.81 o
   4   4   0       1300.12       1335.86        39.44 o
   5   4   0         49.92         52.01        14.15 o
   6   4   0        440.66        455.96        36.78 o
   7   4   0        302.41        261.09        33.25 o
   8   4   0          5.00         11.96        22.71 o
   9   4   0         32.39         41.36        26.93 o
  -9   5   0         30.61         18.31        32.99 o
  -8   5   0         16.43         12.79        22.63 o
  -7   5   0        177.78        186.46        27.95 o
  -6   5   0         14.22         31.96        15.63 o
  -5   5   0        342.67        354.15        29.89 o
  -4   5   0       1695.90       1642.07        55.71 o
  -3   5   0        154.21        182.90        13.81 o
  -2   5   0        177.84        197.42        21.74 o
  -1   5   0        454.91        433.10        18.17 o
   0   5   0       2864.28       2814.30        76.57 o
   1   5   0       2197.33       2157.96        48.01 o
   2   5   0        260.99        278.69        21.37 o
   3   5   0       1483.40       1506.04        59.85 o
   4   5   0        313.51        371.78        32.41 o
   5   5   0        102.95        131.16        17.15 o
   6   5   0        655.40        665.99        34.95 o
   7   5   0         67.24         73.50        23.97 o
   8   5   0         39.19         21.63        24.86 o
   9   5   0         25.89         -0.14        27.00 o
  -8   6   0         55.15         71.94        25.71 o
  -7   6   0         24.82          9.19        20.84 o
  -6   6   0        189.20        166.49        25.30 o
  -5   6   0        974.50       1012.28        45.61 o
  -4   6   0         45.20         84.44        16.59 o
  -3   6   0        871.56        851.08        39.75 o
  -2   6   0         64.70         44.54        21.45 o
  -1   6   0       1258.49       1343.31        38.45 o
   0   6   0       2398.91       2313.57        69.73 o
   1   6   0          7.61         14.28         6.83 o
   2   6   0        360.81        379.29        30.83 o
   3   6   0        315.13        354.57        21.36 o
   4   6   0        196.27        198.55        18.86 o
   5   6   0        261.75        294.32        24.30 o
   6   6   0        116.20         80.87        31.59 o
   7   6   0          5.67        -16.71        19.16 o
   8   6   0          2.38         32.38        26.03 o
  -8   7   0          7.81        -25.90        37.49 o
  -7   7   0         19.92         15.04        36.01 o
  -6   7   0        207.83        275.61        52.04 o
  -5   7   0        232.13        311.62        52.41 o
  -4   7   0        379.74        425.68        53.77 o
  -3   7   0        784.56        751.69        67.89 o
  -2   7   0        180.41        209.48        22.59 o
   0   7   0        214.06        112.53       101.24 o
   1   7   0        781.79        816.82        40.93 o
   2   7   0        138.40        152.94        21.41 o
   3   7   0        568.37        558.65        39.50 o
   4   7   0        737.05        791.22        43.93 o
   5   7   0         47.41         50.48        20.15 o
   6   7   0         70.48         87.30        25.21 o
   7   7   0         29.78         11.84        35.76 o
   8   7   0         32.14         43.28        44.02 o
  -7   8   0        185.29        241.94        57.34 o
  -6   8   0         10.82         35.64        34.40 o
  -5   8   0        272.92        379.56        56.60 o
  -4   8   0        260.40        268.70        46.00 o
  -3   8   0        368.82        320.99        46.98 o
  -2   8   0        918.30        883.71        42.76 o
  -1   8   0         39.04         42.84        15.19 o
   0   8   0        276.68        285.36        29.21 o
   1   8   0         12.08         -0.02        22.94 o
   2   8   0        332.77        344.82        33.07 o
   3   8   0        451.70        477.94        39.67 o
   4   8   0         44.09         23.64        19.42 o
   5   8   0          2.71          4.69        18.80 o
   6   8   0         29.09         28.97        22.96 o
   7   8   0          8.17        -11.07        24.41 o
  -7   9   0          1.57        -33.67        33.67 o
  -6   9   0         73.20         81.76        40.94 o
  -5   9   0         47.33         37.73        33.79 o
  -4   9   0         98.36        139.72        41.56 o
  -3   9   0        448.84        401.64        56.36 o
  -2   9   0        279.19        333.69        32.04 o
  -1   9   0         42.49         23.38        16.73 o
   0   9   0        225.37        258.26        30.85 o
   1   9   0          9.04         -7.78        15.68 o
   2   9   0        597.47        665.85       105.13 o
   3   9   0        327.36        350.91        54.81 o
   4   9   0         13.66         -6.73        39.83 o
   5   9   0        103.81        157.30        45.44 o
   6   9   0         17.66         -2.83        23.26 o
   7   9   0         38.56         50.80        28.77 o
  -6  10   0         97.88        113.94        47.97 o
  -5  10   0          1.67         12.95        35.14 o
  -4  10   0        582.38        579.46        74.48 o
  -3  10   0        324.92        256.13        51.30 o
  -2  10   0         59.80         76.15        21.15 o
  -1  10   0        503.47        534.92        43.27 o
   0  10   0          7.40         41.56        27.99 o
   1  10   0        310.07        316.70        35.92 o
   2  10   0        268.93        223.31        60.79 o
   3  10   0          6.51         13.88        25.03 o
   4  10   0         64.48         33.64        23.98 o
   5  10   0         26.59         41.95        26.46 o
   6  10   0         48.36         69.91        30.06 o
  -5  11   0         36.53         33.79        39.71 o
  -4  11   0         76.91         91.75        46.74 o
  -3  11   0         18.10         -2.84        28.73 o
  -2  11   0         76.62         59.68        36.01 o
  -1  11   0        219.64        217.15        32.55 o
   0  11   0         75.74         36.18        21.42 o
   1  11   0        559.47        537.14        47.53 o
   2  11   0         84.70         57.61        25.93 o
   3  11   0        318.63        328.77        39.35 o
   4  11   0         64.12         56.33        40.02 o
   5  11   0        138.74        186.50        59.25 o
  -3  12   0        167.58        206.92        56.97 o
  -2  12   0         21.22         61.29        41.06 o
  -1  12   0        286.46        236.64        49.82 o
   0  12   0        248.22        196.95        35.81 o
   1  12   0          9.34        -13.69        22.24 o
   2  12   0         75.61         40.46        28.40 o
   3  12   0          6.82         21.28        26.07 o
  -1  13   0        125.07         88.66        42.79 o
   0  13   0          0.25        -34.28        34.28 o
   1 -13   1         86.75        214.45        55.49 o
  -2 -12   1         14.38         52.43        28.29 o
  -1 -12   1        129.76        125.78        38.91 o
   0 -12   1        138.82        154.56        55.12 o
   1 -12   1         13.14         37.36        34.04 o
   2 -12   1        235.11        229.12        56.85 o
   3 -12   1         35.06         43.78        44.52 o
  -4 -11   1         89.21         86.72        55.80 o
  -3 -11   1          1.63        -21.47        21.47 o
  -2 -11   1        184.28        137.55        31.56 o
  -1 -11   1         83.98         37.56        24.21 o
   0 -11   1         72.66         82.97        27.64 o
   1 -11   1        363.07        296.22        38.08 o
   2 -11   1         17.47          2.72        20.35 o
   3 -11   1         98.49         48.59        36.75 o
   4 -11   1         53.82        126.03        46.00 o
   5 -11   1          5.01         35.76        39.95 o
  -5 -10   1        133.87        105.67        30.66 o
  -4 -10   1         21.41          6.31        24.11 o
  -3 -10   1         92.00         95.95        30.34 o
  -2 -10   1        187.78        196.40        31.82 o
  -1 -10   1         23.12        -14.71        20.16 o
   0 -10   1        450.80        440.66        42.54 o
   1 -10   1        173.25        142.88        28.30 o
   2 -10   1        199.20        199.23        30.54 o
   3 -10   1        377.81        342.45        55.86 o
   4 -10   1          0.81        -11.47        32.31 o
   5 -10   1        198.53        164.01        50.81 o
   6 -10   1         16.10         22.81        43.65 o
  -6  -9   1        145.22        103.40        29.43 o
  -5  -9   1         69.22        120.59        28.95 o
  -4  -9   1         33.12         24.41        23.37 o
  -3  -9   1        358.06        322.60        36.07 o
  -2  -9   1          0.43         53.91        20.38 o
  -1  -9   1        509.91        470.99        41.16 o
   0  -9   1        300.29        404.97        52.16 o
   1  -9   1        416.41        435.24        38.82 o
   2  -9   1        715.84        735.98        53.15 o
   3  -9   1          0.86         61.16        30.83 o
   4  -9   1        322.31        293.74        51.55 o
   5  -9   1         65.48         51.79        34.65 o
   6  -9   1         27.74         52.29        38.10 o
   7  -9   1         25.88         47.97        40.69 o
  -7  -8   1         38.96         19.98        44.27 o
  -6  -8   1        110.30        107.14        27.46 o
  -5  -8   1         31.10         42.67        23.10 o
  -4  -8   1        319.36        281.25        33.30 o
  -3  -8   1         48.38         71.06        22.46 o
  -2  -8   1        674.99        661.86        65.42 o
  -1  -8   1        194.19        191.55        68.56 o
   0  -8   1        142.22        163.84        25.17 o
   1  -8   1        869.43        967.55        46.75 o
   2  -8   1         11.85         30.04        16.62 o
   3  -8   1        142.32        159.96        24.01 o
   4  -8   1        349.54        365.38        52.29 o
   5  -8   1          6.76         16.65        28.61 o
   6  -8   1         66.46         59.31        37.24 o
   7  -8   1         40.97         57.10        40.45 o
  -8  -7   1         42.15         17.14        44.64 o
  -7  -7   1         77.67         63.88        41.93 o
  -6  -7   1         61.90         72.21        23.05 o
  -5  -7   1        358.08        331.37        35.54 o
  -4  -7   1         56.85         54.93        34.34 o
  -3  -7   1        378.86        425.85        35.78 o
  -2  -7   1        646.97        677.30        61.35 o
  -1  -7   1          8.81          0.89        14.17 o
   0  -7   1        545.10        617.14        38.01 o
   1  -7   1        278.31        345.36        29.71 o
   2  -7   1        497.73        486.55        58.70 o
   3  -7   1        548.66        607.03        52.84 o
   4  -7   1          0.25         22.94        22.44 o
   5  -7   1        352.12        420.38        57.10 o
   6  -7   1         23.81         31.32        33.67 o
   7  -7   1         25.91         10.61        34.53 o
   8  -7   1         13.30        -26.14        35.64 o
  -8  -6   1         27.29         83.36        45.87 o
  -7  -6   1          0.22         47.72        39.95 o
  -6  -6   1        361.43        353.63        35.13 o
  -5  -6   1         88.40         80.34        16.39 o
  -4  -6   1        311.78        326.00        37.98 o
  -3  -6   1       1138.21       1182.19        50.43 o
  -2  -6   1         52.31         34.71        29.90 o
  -1  -6   1        620.09        671.59        34.70 o
   0  -6   1          5.57          8.11        21.46 o
   1  -6   1        839.62        859.19        37.60 o
   2  -6   1        356.49        365.26        36.13 o
   3  -6   1         20.68          8.12        15.48 o
   4  -6   1        448.78        477.40        38.41 o
   5  -6   1        289.89        370.55        30.97 o
   6  -6   1          1.15         18.48        16.12 o
   7  -6   1        127.98        147.24        43.90 o
   8  -6   1          9.58         39.58        36.62 o
  -9  -5   1         35.86         64.56        30.55 o
  -8  -5   1         16.76         12.69        25.30 o
  -7  -5   1        118.72        120.23        27.75 o
  -6  -5   1         10.10          7.86        14.18 o
  -5  -5   1        387.22        412.90        27.36 o
  -4  -5   1        464.56        458.96        26.55 o
  -3  -5   1         14.11         -2.01         9.06 o
  -2  -5   1       1352.77       1322.53        35.99 o
  -1  -5   1        186.67        201.44        11.98 o
   0  -5   1        630.23        651.10        31.34 o
   1  -5   1       1771.17       1737.56        54.55 o
   2  -5   1          6.81         -3.94         5.05 o
   3  -5   1       1249.45       1141.12        36.42 o
   4  -5   1        826.42        823.22        36.93 o
   5  -5   1         92.84         61.97        16.33 o
   6  -5   1        229.06        236.37        28.26 o
   7  -5   1         14.72         29.22        18.56 o
   8  -5   1         40.14         31.51        20.96 o
   9  -5   1          1.95        -19.57        19.57 o
  -9  -4   1          5.99         -4.55        26.69 o
  -8  -4   1         18.96         43.78        24.19 o
  -7  -4   1        112.14         99.19        25.32 o
  -6  -4   1         95.77        103.92        17.44 o
  -5  -4   1       1073.23       1031.03        36.85 o
  -4  -4   1        300.32        279.01        20.39 o
  -3  -4   1       3750.15       3654.67        77.76 o
  -2  -4   1       4561.09       4533.68        89.98 o
  -1  -4   1        948.63        920.81        29.12 o
   0  -4   1       8195.69       8327.94       189.09 o
   1  -4   1        449.99        495.75        24.04 o
   2  -4   1       4217.13       3446.89       501.40 o
   3  -4   1         15.82          2.13         5.55 o
   4  -4   1       1069.23        987.54        57.40 o
   5  -4   1         61.89         53.34        15.97 o
   6  -4   1         14.55         18.12        30.09 o
   7  -4   1         16.63         15.44        19.98 o
   8  -4   1         13.69         42.94        21.18 o
   9  -4   1         35.16        -20.47        20.47 o
  -9  -3   1         67.34         45.44        27.32 o
  -8  -3   1         29.42         13.75        21.19 o
  -7  -3   1         78.33         74.35        23.14 o
  -6  -3   1        325.79        401.52        35.31 o
  -5  -3   1          0.31          3.27        10.26 o
  -4  -3   1        227.67        252.55        18.42 o
  -3  -3   1       1184.54       1113.85        32.13 o
  -2  -3   1         10.09          2.61         6.60 o
  -1  -3   1          6.98         -2.24         4.90 o
   1  -3   1         91.97         82.30         6.71 o
   2  -3   1        191.10        176.04        13.93 o
   3  -3   1        351.11        371.65        15.55 o
   4  -3   1       1453.80       1344.26        46.69 o
   5  -3   1        776.21        729.58        36.25 o
   6  -3   1         36.45         42.78        16.53 o
   7  -3   1        668.52        649.16        80.40 o
   8  -3   1         41.23         38.30        22.57 o
   9  -3   1         85.78         42.54        24.06 o
  -9  -2   1          6.44          6.29        24.68 o
  -8  -2   1          1.80         -2.86        20.59 o
  -7  -2   1         31.88         47.96        40.32 o
  -6  -2   1          1.06        -21.33        21.33 o
  -5  -2   1          8.14         -3.03         9.04 o
  -4  -2   1         60.19         36.37        12.58 o
  -3  -2   1         83.25         73.00         9.89 o
  -2  -2   1        906.62        756.92        26.72 o
  -1  -2   1       2053.31       1999.52        41.24 o
   0  -2   1        237.81        263.15        15.65 o
   1  -2   1       6481.07       6336.30       112.85 o
   2  -2   1          8.60         10.37         6.65 o
   3  -2   1       1351.98       1270.37        38.10 o
   4  -2   1       1083.60       1048.17        45.69 o
   5  -2   1        328.23        298.60        26.88 o
   6  -2   1        302.37        300.91        33.60 o
   7  -2   1         40.69         48.41        19.84 o
   8  -2   1         24.04         16.23        18.61 o
   9  -2   1          6.69        -18.01        19.25 o
  -9  -1   1          2.27          2.43        23.82 o
  -8  -1   1          2.20         -7.62        19.09 o
  -7  -1   1         69.27         71.70        24.54 o
  -6  -1   1         98.53        102.73        20.18 o
  -5  -1   1        403.40        417.78        22.08 o
  -4  -1   1          5.73         -9.25         9.25 o
  -3  -1   1       5317.13       5131.64        97.94 o
  -2  -1   1       2568.33       2507.22        50.63 o
  -1  -1   1       1471.83       1564.71        32.48 o
   0  -1   1       7306.24       7288.35       156.27 o
   1  -1   1         33.66         25.95         4.84 o
   2  -1   1        904.43        908.09        25.06 o
   3  -1   1         12.40         10.14         8.53 o
   4  -1   1        360.42        408.30        25.80 o
   5  -1   1        293.07        279.82        26.04 o
   6  -1   1          6.15         13.11        14.51 o
   7  -1   1         87.69         93.10        22.28 o
   8  -1   1         74.83         91.02        24.26 o
   9  -1   1          0.92         -5.61        19.68 o
  10  -1   1         12.99         19.24        40.94 o
  -9   0   1         34.58         37.38        23.56 o
  -8   0   1        477.04        432.83        41.84 o
  -7   0   1          3.87         21.55        35.64 o
  -6   0   1       2037.62       2167.96        73.80 o
  -5   0   1         64.34         28.01        12.80 o
  -4   0   1       3633.97       3661.56        74.41 o
  -3   0   1       2983.74       3088.56        62.23 o
  -2   0   1       4844.14       4980.13        91.40 o
  -1   0   1       5632.47       5643.11        99.90 o
   1   0   1       3714.33       3625.72        65.02 o
   2   0   1        398.25        249.86        66.65 o
   3   0   1        748.71        726.19        28.52 o
   4   0   1       2451.32       2221.49        65.24 o
   5   0   1          1.82          9.41        11.13 o
   6   0   1        410.89        406.79        33.70 o
   7   0   1        252.12        268.29        30.42 o
   8   0   1          0.16         -3.15        16.41 o
   9   0   1          4.35         -5.95        19.53 o
  10   0   1         13.44         14.43        41.06 o
  -9   1   1         59.03         20.36        24.65 o
  -8   1   1        117.47        109.01        25.55 o
  -7   1   1        258.52        234.90        45.57 o
  -6   1   1         25.08         29.48        14.94 o
  -5   1   1        197.51        179.30        32.43 o
  -4   1   1          5.76         -7.58         7.58 o
  -3   1   1        509.89        463.51        23.05 o
  -2   1   1        302.40        247.98        13.55 o
  -1   1   1       1046.82       1060.88        22.16 o
   0   1   1        204.85        181.67         9.43 o
   1   1   1       5044.23       5214.43       112.30 o
   2   1   1       2884.78       2843.15        55.21 o
   3   1   1       1978.15       1890.07        41.86 o
   4   1   1       1689.35       1708.47        41.19 o
   5   1   1        106.53        128.37        29.35 o
   6   1   1        659.52        703.84        38.75 o
   7   1   1         53.15         60.99        19.94 o
   8   1   1        157.92        187.91        30.15 o
   9   1   1         33.05          8.95        20.81 o
  10   1   1          1.79         14.18        40.08 o
  -9   2   1          4.02         20.57        39.34 o
  -8   2   1         64.39         65.05        23.02 o
  -7   2   1         66.72         78.64        21.76 o
  -6   2   1        164.55        177.44        24.63 o
  -5   2   1        352.52        388.75        30.57 o
  -4   2   1        162.97        161.08        19.18 o
  -3   2   1       3882.39       3860.66        96.61 o
  -2   2   1        106.56        133.76         8.19 o
  -1   2   1       1721.00       1747.49        35.15 o
   0   2   1       3616.07       3401.65        62.38 o
   1   2   1         51.02         60.31         7.56 o
   2   2   1       1101.92       1079.98        32.26 o
   3   2   1        513.33        495.08        18.71 o
   4   2   1         44.47         50.09         9.51 o
   5   2   1          4.10         22.27         9.49 o
   6   2   1         88.35         93.03        20.77 o
   7   2   1         27.01         21.38        18.06 o
   8   2   1        105.23        120.66        27.33 o
   9   2   1         16.25         14.20        22.37 o
  10   2   1         20.59         39.46        43.53 o
  -9   3   1         37.58         39.22        25.30 o
  -8   3   1         47.29         48.01        22.37 o
  -7   3   1         63.37         74.38        20.56 o
  -6   3   1        323.69        335.85        31.73 o
  -5   3   1         91.20         79.82        17.34 o
  -4   3   1        597.04        643.91        31.43 o
  -3   3   1       1042.11       1026.31        37.31 o
  -2   3   1        914.28        916.98        23.52 o
  -1   3   1       2048.95       2077.70        42.43 o
   0   3   1         39.61         19.39         7.45 o
   2   3   1          9.59         18.82         6.41 o
   3   3   1         51.52         33.62        10.71 o
   4   3   1        385.39        414.75        21.42 o
   5   3   1         14.43         11.99         9.98 o
   6   3   1         27.24         27.34        12.18 o
   7   3   1        180.66        173.11        27.99 o
   8   3   1          3.47         11.28        19.86 o
   9   3   1         22.43        -21.51        21.51 o
  -9   4   1         18.16          2.28        23.42 o
  -8   4   1          0.22          0.41        17.96 o
  -7   4   1        274.40        244.49        43.78 o
  -6   4   1        102.38        102.33        27.25 o
  -5   4   1         77.38         71.54        17.28 o
  -4   4   1        913.41        899.42        55.25 o
  -3   4   1        365.73        367.18        23.01 o
  -2   4   1       1483.56       1482.95        34.97 o
  -1   4   1         31.78         47.18         7.00 o
   2   4   1         11.58         32.41         7.84 o
   3   4   1        612.55        572.22        22.31 o
   4   4   1        795.21        785.04        39.00 o
   5   4   1          2.67         17.40        10.78 o
   6   4   1        333.19        402.26        28.25 o
   7   4   1         61.35         28.72        40.76 o
   8   4   1        103.16        120.32        41.31 o
   9   4   1         60.53         76.60        34.84 o
  -9   5   1         22.35         40.38        25.66 o
  -8   5   1         36.83         25.90        20.82 o
  -7   5   1          8.19         -8.97        14.82 o
  -6   5   1        138.47        111.43        21.93 o
  -5   5   1        147.45        139.09        20.62 o
  -4   5   1         10.19         -0.40        10.68 o
  -3   5   1        847.80        830.65        26.01 o
  -2   5   1        256.89        253.01        32.68 o
  -1   5   1        404.65        394.37        16.11 o
   0   5   1       3869.36       3944.13        99.03 o
   1   5   1        145.68        136.95        14.17 o
   2   5   1       1583.24       1512.67        49.90 o
   3   5   1       1684.51       1687.07        44.07 o
   4   5   1         59.45         65.33        12.52 o
   5   5   1        325.18        327.89        23.89 o
   6   5   1         21.15         18.23        13.16 o
   7   5   1        164.73        175.31        29.57 o
   8   5   1         47.95         57.33        34.59 o
   9   5   1          4.52         16.59        26.75 o
  -9   6   1         46.22         43.78        34.90 o
  -8   6   1         56.50         58.35        33.60 o
  -7   6   1        140.81        116.67        40.82 o
  -6   6   1        627.91        623.71        55.74 o
  -5   6   1          8.45         -2.53        13.65 o
  -4   6   1       1049.35        988.59        45.44 o
  -3   6   1        463.67        456.85        21.07 o
  -2   6   1        560.63        524.39        20.71 o
  -1   6   1       1100.23       1078.50        29.87 o
   0   6   1        113.63        107.35        16.17 o
   1   6   1       1065.03       1027.26        29.61 o
   2   6   1        340.03        382.89        41.56 o
   3   6   1         23.28         18.98        11.02 o
   4   6   1        321.59        320.97        22.28 o
   5   6   1         79.48         90.62        16.22 o
   6   6   1         36.22         14.06        14.51 o
   7   6   1        181.83        204.97        32.02 o
   8   6   1          0.10         -8.79        22.14 o
   9   6   1         38.84         13.57        46.80 o
  -8   7   1         10.66         54.38        41.93 o
  -7   7   1         97.93        126.77        44.52 o
  -6   7   1         33.65         43.33        19.53 o
  -5   7   1         53.81         28.62        30.77 o
  -4   7   1        477.66        485.77        31.89 o
  -3   7   1         19.14          9.80        10.48 o
  -2   7   1        426.36        407.08        20.51 o
  -1   7   1        610.47        557.74        21.66 o
   2   7   1         49.34         12.26        26.49 o
   3   7   1       2270.40       2402.22        60.15 o
   4   7   1         47.62         35.33        15.53 o
   5   7   1        330.15        352.54        27.01 o
   6   7   1         56.31         47.30        16.53 o
   7   7   1         57.60         45.76        22.75 o
   8   7   1          1.16         -9.62        40.82 o
  -8   8   1         63.15         84.96        48.22 o
  -7   8   1          0.30         29.72        37.61 o
  -6   8   1        178.15        209.64        48.09 o
  -5   8   1        130.55        136.51        39.95 o
  -4   8   1        102.66        122.58        34.65 o
  -3   8   1        359.21        376.61        50.56 o
  -2   8   1         11.12          9.00        17.08 o
  -1   8   1        232.74        224.19        26.39 o
   0   8   1         89.62         98.80        19.34 o
   1   8   1        144.38        153.36        25.90 o
   2   8   1          5.33         15.80        14.08 o
   3   8   1         83.03         84.95        20.33 o
   4   8   1         38.89         18.58        17.72 o
   5   8   1          3.00         -4.50        18.26 o
   6   8   1        298.41        314.79        36.76 o
   7   8   1          8.30        -11.62        22.15 o
   8   8   1        117.53         51.79        46.86 o
  -7   9   1        144.56        168.20        51.42 o
  -6   9   1         54.55        164.26        46.37 o
  -5   9   1         61.46         46.86        35.51 o
  -4   9   1        312.00        328.39        53.27 o
  -3   9   1          2.99         -9.99        25.40 o
  -2   9   1         36.06         20.38        17.03 o
  -1   9   1         42.33         46.51        18.17 o
   0   9   1         13.38         -0.83        16.59 o
   1   9   1         23.15         57.50        18.17 o
   2   9   1        225.14        219.06        28.49 o
   3   9   1         10.39         11.58        31.88 o
   4   9   1        451.64        400.95        39.47 o
   5   9   1        185.75        152.70        29.49 o
   6   9   1         67.69         23.75        23.40 o
   7   9   1        157.15        150.08        34.32 o
  -6  10   1          0.92        -20.96        37.24 o
  -5  10   1        138.62        163.02        46.86 o
  -4  10   1        217.38        304.71        55.62 o
  -3  10   1         40.03         41.06        32.93 o
  -2  10   1        357.65        399.54        37.44 o
  -1  10   1        102.17         97.35        24.05 o
   0  10   1        326.11        367.23        49.45 o
   1  10   1        271.50        266.48        33.73 o
   2  10   1         25.62          0.81        24.23 o
   3  10   1        563.70        564.25        65.30 o
   4  10   1        104.44        125.55        29.04 o
   5  10   1         55.90         18.34        23.91 o
   6  10   1        157.20        108.99        31.92 o
   7  10   1          0.40        -17.02        35.51 o
  -5  11   1        106.85        136.02        48.09 o
  -4  11   1         15.17         -0.99        37.24 o
  -3  11   1        278.85        368.84        61.29 o
  -2  11   1        319.34        339.86        59.31 o
  -1  11   1         63.03         41.35        22.34 o
   0  11   1        559.52        582.33        73.19 o
   1  11   1         10.46         -1.45        19.94 o
   2  11   1        416.17        466.55        45.51 o
   3  11   1        231.47        234.84        34.90 o
   4  11   1         84.15        127.51        31.21 o
   5  11   1        177.81        195.11        35.09 o
  -4  12   1        173.01        163.76        53.77 o
  -3  12   1          7.23        -32.80        32.80 o
  -2  12   1         53.44         97.42        42.54 o
  -1  12   1         68.39         91.75        34.90 o
   0  12   1          1.08         35.43        28.49 o
   1  12   1         13.15          0.39        22.61 o
   2  12   1         34.76        -15.68        23.27 o
   3  12   1          0.27         19.26        25.83 o
   4  12   1         29.09         43.49        26.82 o
  -1  13   1          1.01         -1.99        23.46 o
   0  13   1         62.36         20.85        29.90 o
   1  13   1         25.22         18.80        23.72 o
   2  13   1          0.72         13.56        31.32 o
  -1 -12   2        202.37        132.64        35.48 o
   0 -12   2          0.34         26.49        26.75 o
   1 -12   2        152.69        144.07        36.22 o
   2 -12   2         24.59         15.91        43.90 o
  -4 -11   2          2.94         42.42        45.01 o
  -3 -11   2         92.71        101.63        43.78 o
  -2 -11   2        150.49        122.83        31.06 o
  -1 -11   2          2.78        -14.11        21.10 o
   0 -11   2         91.53         84.53        28.25 o
   1 -11   2         33.48         38.24        25.88 o
   2 -11   2         96.88        110.49        29.51 o
   3 -11   2        100.69         71.40        41.80 o
   4 -11   2          4.86         16.03        37.49 o
  -5 -10   2         15.57         45.81        28.18 o
  -4 -10   2        193.90        208.60        36.65 o
  -3 -10   2        239.83        263.82        47.35 o
  -2 -10   2         50.62         41.82        29.53 o
  -1 -10   2        335.81        321.21        58.39 o
   0 -10   2          4.09          8.98        20.94 o
   1 -10   2        310.73        218.03        33.78 o
   2 -10   2        236.85        120.94        36.38 o
   3 -10   2          0.12         32.06        35.14 o
   4 -10   2         18.43         15.04        33.54 o
   5 -10   2          4.88         36.13        37.98 o
  -6  -9   2         16.24        -18.51        24.41 o
  -5  -9   2        206.26        231.18        78.55 o
  -4  -9   2        193.31        155.21        30.77 o
  -3  -9   2         10.57         16.31        21.10 o
  -2  -9   2        321.46        324.78        36.80 o
  -1  -9   2          2.18         -1.03        18.44 o
   0  -9   2        358.03        342.69        52.66 o
   1  -9   2        422.92        417.55        39.71 o
   2  -9   2         62.49         81.34        22.58 o
   3  -9   2         14.81        -13.44        25.53 o
   4  -9   2         48.26         76.95        36.01 o
   5  -9   2          0.85         -3.82        31.08 o
   6  -9   2        103.82         81.26        41.06 o
  -6  -8   2         14.70          7.07        27.56 o
  -5  -8   2        273.86        259.44        40.51 o
  -4  -8   2        137.42        121.73        27.14 o
  -3  -8   2         56.96         78.60        53.15 o
  -2  -8   2        350.25        391.03        70.91 o
  -1  -8   2        161.55        139.32        25.50 o
   0  -8   2       1329.28       1428.40        85.64 o
   1  -8   2        374.50        299.97        38.60 o
   2  -8   2        349.44        297.32        38.29 o
   3  -8   2        286.85        244.73        29.44 o
   4  -8   2         56.95         32.56        28.12 o
   5  -8   2        307.19        294.97        50.93 o
   6  -8   2         12.69        -27.13        27.13 o
   7  -8   2         30.58         26.02        38.10 o
  -7  -7   2         24.94         55.12        42.30 o
  -6  -7   2        294.21        285.84        36.18 o
  -5  -7   2        100.05        110.69        26.21 o
  -4  -7   2         36.25         39.57        20.07 o
  -3  -7   2        162.36        162.41        25.59 o
  -2  -7   2        110.35         96.38        30.52 o
  -1  -7   2        928.12        888.85        63.32 o
   0  -7   2        318.18        346.31        34.96 o
   1  -7   2        293.75        322.80        29.88 o
   2  -7   2        323.53        365.87        35.82 o
   3  -7   2         18.31         36.64        15.88 o
   4  -7   2        279.76        274.50        43.65 o
   5  -7   2        124.32        104.45        34.04 o
   6  -7   2         12.35          5.92        29.10 o
   7  -7   2          2.30         36.50        40.69 o
   8  -7   2          9.88         18.87        42.79 o
  -7  -6   2         82.80        102.23        45.38 o
  -6  -6   2         74.10         39.68        23.92 o
  -5  -6   2         40.76         23.53        19.41 o
  -4  -6   2        107.07        109.70        22.28 o
  -3  -6   2          1.23          3.64        14.78 o
  -2  -6   2       1097.57       1170.87        49.14 o
  -1  -6   2        433.05        474.73        33.76 o
   0  -6   2         40.26         52.96        16.22 o
   1  -6   2        882.78        970.10        42.15 o
   2  -6   2         50.43         61.85        16.07 o
   3  -6   2        585.77        549.08        33.30 o
   4  -6   2        622.98        596.97        60.05 o
   5  -6   2          1.18        -18.99        21.58 o
   6  -6   2         23.79         14.80        27.25 o
   7  -6   2          1.30        -18.50        27.13 o
   8  -6   2         47.19         34.16        37.49 o
  -7  -5   2         60.52         11.68        22.91 o
  -6  -5   2        120.34         88.75        18.54 o
  -5  -5   2        405.08        459.88        29.40 o
  -4  -5   2         23.68          7.46        11.54 o
  -3  -5   2       1591.86       1619.80        49.25 o
  -2  -5   2        805.24        733.81        60.01 o
  -1  -5   2        498.33        551.10        43.53 o
   0  -5   2        124.47        128.57        18.07 o
   1  -5   2        554.93        604.08        52.96 o
   2  -5   2       2014.98       2059.22        46.05 o
   3  -5   2        118.14        109.93        11.81 o
   4  -5   2         12.83         13.96        15.78 o
   5  -5   2         65.10         92.16        17.09 o
   6  -5   2          4.53         -0.78        21.89 o
   7  -5   2          8.28         14.12        16.88 o
   8  -5   2        102.41        127.94        26.93 o
   9  -5   2          7.44        -29.84        38.10 o
  -8  -4   2         72.35         34.01        25.95 o
  -7  -4   2        101.55         92.99        25.25 o
  -6  -4   2        503.61        500.88        38.45 o
  -5  -4   2        166.39        148.57        18.34 o
  -4  -4   2       1111.00       1120.38        36.78 o
  -3  -4   2        498.27        487.73        23.02 o
  -2  -4   2        204.77        231.55        17.86 o
  -1  -4   2         14.27         17.47        11.32 o
   0  -4   2        537.28        610.27        28.67 o
   1  -4   2       1477.63       1413.51        45.89 o
   2  -4   2       1499.30       1492.29        35.58 o
   3  -4   2        108.45        154.54        15.54 o
   4  -4   2        443.32        478.40        29.35 o
   5  -4   2        384.21        391.16        30.22 o
   6  -4   2         69.56         71.25        18.67 o
   7  -4   2        221.05        225.93        29.45 o
   8  -4   2         25.42         24.40        20.12 o
   9  -4   2         12.22         16.98        22.63 o
  -9  -3   2          6.35         25.16        34.16 o
  -8  -3   2          5.56         -7.87        21.78 o
  -7  -3   2          2.53        -14.45        18.13 o
  -6  -3   2          5.84         12.48        29.16 o
  -5  -3   2        359.57        339.96        23.58 o
  -4  -3   2        364.26        377.58        26.60 o
  -3  -3   2        421.63        448.73        20.46 o
  -2  -3   2        187.18        163.33        17.00 o
  -1  -3   2        429.93        424.02        15.96 o
   0  -3   2          3.37          5.57         8.95 o
   1  -3   2       6411.62       4816.18       790.20 o
   2  -3   2       1673.86       1752.51        39.09 o
   3  -3   2        851.51        934.04        26.28 o
   4  -3   2       1358.76       1335.71        42.30 o
   5  -3   2        273.69        247.54        23.96 o
   6  -3   2        715.45        690.71        68.75 o
   7  -3   2         39.64         61.22        20.35 o
   8  -3   2         56.22         40.87        21.18 o
   9  -3   2          1.06         20.87        29.78 o
  -9  -2   2          2.10        -28.61        28.61 o
  -8  -2   2          8.69         -7.71        21.32 o
  -7  -2   2          4.71         -5.33        16.99 o
  -6  -2   2        334.96        329.20        31.81 o
  -5  -2   2        789.40        822.15        31.28 o
  -4  -2   2         34.44         37.18        11.64 o
  -3  -2   2        435.50        521.17        20.69 o
  -2  -2   2        152.53         53.48        43.50 o
  -1  -2   2          1.93          7.01         6.09 o
   0  -2   2        130.17        122.61        29.10 o
   1  -2   2       1098.97       1105.51        25.55 o
   2  -2   2        562.02        597.13        18.26 o
   3  -2   2        184.88        185.31        11.78 o
   4  -2   2          6.85          0.69         6.15 o
   6  -2   2        557.70        513.69        39.46 o
   7  -2   2         12.11         21.23        17.57 o
   8  -2   2        142.58        175.32        27.98 o
   9  -2   2          0.33         -5.83        19.52 o
  10  -2   2         31.50         29.10        34.04 o
  -9  -1   2         17.59         12.95        31.82 o
  -8  -1   2         22.53          6.70        21.18 o
  -7  -1   2         30.36          9.79        17.64 o
  -6  -1   2        592.62        562.40        50.99 o
  -5  -1   2        149.99        183.71        16.64 o
  -4  -1   2        289.95        296.23        18.17 o
  -3  -1   2        973.06       1021.10        49.31 o
  -2  -1   2       1730.82       1651.90        45.56 o
  -1  -1   2       2159.41       2078.83        42.35 o
   0  -1   2        391.14        201.62        16.65 o
   1  -1   2       2253.54       2133.92        41.98 o
   2  -1   2        517.97        530.53        16.71 o
   3  -1   2       1122.24       1052.30        26.77 o
   4  -1   2       2728.19       2604.03        64.65 o
   5  -1   2        263.72        236.30        57.65 o
   6  -1   2          0.77         -1.57        12.77 o
   7  -1   2        106.48        127.52        24.29 o
   8  -1   2          7.38        -16.38        16.38 o
   9  -1   2         13.76         -0.89        21.03 o
  10  -1   2         10.93         46.59        26.79 o
  -9   0   2        103.69         66.22        38.97 o
  -8   0   2         14.40         26.78        22.48 o
  -7   0   2        460.64        460.13        44.46 o
  -6   0   2         40.37         19.10        31.75 o
  -5   0   2        630.93        614.53        34.35 o
  -4   0   2        470.38        458.31        20.25 o
  -3   0   2       2364.83       2427.21        52.12 o
  -2   0   2      12438.55      12308.29       263.79 o
  -1   0   2        133.74        102.95         7.86 o
   0   0   2       2284.63       2469.88        76.70 o
   1   0   2        636.13        609.67        16.24 o
   2   0   2       4774.50       4783.28        88.08 o
   3   0   2        732.27        697.43        20.61 o
   4   0   2        688.09        666.87        21.41 o
   5   0   2         36.82         29.74         8.39 o
   6   0   2         18.40         25.41        15.43 o
   7   0   2         22.27         34.66        18.52 o
   8   0   2         61.51        117.66        25.56 o
   9   0   2         33.41         24.82        22.63 o
  10   0   2          1.64         -6.57        25.40 o
  -9   1   2         29.09         34.39        25.53 o
  -8   1   2          7.71         11.09        20.03 o
  -7   1   2         40.20         55.36        19.24 o
  -6   1   2         70.14         58.22        17.86 o
  -5   1   2         85.48         58.12        45.44 o
  -4   1   2         41.30         42.39         7.50 o
  -3   1   2       5150.36       5012.19        95.03 o
  -2   1   2       3667.78       3622.97        83.06 o
  -1   1   2          8.55          8.55         5.07 o
   0   1   2       1790.22       1652.48        38.37 o
   1   1   2          1.16         -2.19         2.19 o
   4   1   2         14.16          8.04         5.84 o
   5   1   2        444.32        466.87        47.35 o
   6   1   2         12.58         10.23        13.13 o
   7   1   2        262.68        350.12        34.36 o
   8   1   2        361.57        344.49        37.22 o
   9   1   2          3.36         20.53        21.33 o
  10   1   2         32.14         27.78        24.81 o
  -9   2   2        164.22        169.60        32.31 o
  -8   2   2         72.27         45.23        23.09 o
  -7   2   2         77.52         93.09        22.97 o
  -6   2   2        282.94        272.36        29.60 o
  -5   2   2        421.33        398.19        31.17 o
  -4   2   2        910.36        830.52        35.89 o
  -3   2   2        454.32        445.12        15.21 o
  -2   2   2        412.89        469.78        16.23 o
  -1   2   2        348.02        402.26        21.09 o
   0   2   2         10.31         26.65        10.67 o
   1   2   2        281.52        280.01        14.55 o
   2   2   2        188.38        179.34        15.47 o
   3   2   2        922.00        916.02        31.19 o
   4   2   2        109.59        112.55        21.09 o
   5   2   2        279.38        282.73        30.52 o
   6   2   2         74.95         82.22        22.32 o
   7   2   2        760.46        839.75        46.78 o
   8   2   2        120.29        102.71        39.34 o
   9   2   2         24.87         34.52        23.61 o
  10   2   2         29.71         52.78        41.19 o
  -9   3   2         13.04         39.66        26.21 o
  -8   3   2          0.87         -9.15        20.84 o
  -7   3   2          8.29         -0.58        18.44 o
  -6   3   2          3.59         -3.71        14.07 o
  -5   3   2         93.93         94.54        18.74 o
  -4   3   2        206.48        193.65        46.86 o
  -3   3   2         54.96         60.44         7.10 o
  -2   3   2        543.95        513.18        19.56 o
  -1   3   2        615.69        653.08        33.54 o
   0   3   2       1924.19       1918.14        40.11 o
   1   3   2       8565.18       8669.06       190.48 o
   2   3   2       1315.45       1271.17        31.50 o
   3   3   2        365.75        344.70        35.70 o
   4   3   2         96.17         99.97        12.16 o
   5   3   2        383.22        457.35        24.84 o
   6   3   2        286.51        322.41        31.52 o
   7   3   2         38.51         45.72        20.23 o
   8   3   2         11.97          1.11        26.51 o
   9   3   2          5.20         23.71        24.18 o
  -9   4   2          0.97         20.87        25.39 o
  -8   4   2         26.61         29.12        22.01 o
  -7   4   2          1.49        -12.68        15.96 o
  -6   4   2        170.66        193.05        26.10 o
  -5   4   2        131.93        156.02        22.19 o
  -4   4   2         41.33         31.69        12.96 o
  -3   4   2        132.20        125.71        10.26 o
  -2   4   2        109.05         93.80        13.13 o
  -1   4   2          9.83          3.49         7.67 o
   1   4   2       3448.19       3700.12        89.04 o
   2   4   2          5.54          1.79         6.26 o
   3   4   2       1321.53       1300.32        42.51 o
   4   4   2        437.38        383.73        30.69 o
   5   4   2       1168.04       1223.77        41.30 o
   6   4   2        164.95        180.18        19.30 o
   7   4   2        299.51        328.77        35.24 o
   8   4   2        180.25        169.82        34.84 o
   9   4   2         30.62         36.88        25.44 o
  -9   5   2         27.42          3.22        23.68 o
  -8   5   2          4.37         -8.04        19.46 o
  -7   5   2         95.57         65.25        38.17 o
  -6   5   2        233.90        270.91        29.95 o
  -5   5   2         66.77         43.59        28.18 o
  -4   5   2         58.07         43.48        31.14 o
  -3   5   2         52.50         66.98        13.95 o
  -2   5   2        635.68        641.34        27.93 o
  -1   5   2       1914.87       1896.45        54.69 o
   0   5   2       1399.79       1367.34        76.58 o
   1   5   2       1107.46       1070.79        29.54 o
   2   5   2        618.47        596.08        28.03 o
   3   5   2         81.54         91.08        13.13 o
   4   5   2       2831.50       2630.25       121.13 o
   5   5   2        136.04        138.66        17.15 o
   6   5   2        166.49        165.16        24.67 o
   7   5   2        193.19        189.37        29.64 o
   8   5   2         43.82         27.97        23.92 o
   9   5   2         49.81         43.33        31.38 o
  -8   6   2         28.35        -19.19        20.18 o
  -7   6   2        312.59        268.96        34.00 o
  -6   6   2         34.28         33.01        33.11 o
  -5   6   2        104.20        150.85        44.95 o
  -4   6   2        214.81        243.22        25.66 o
  -3   6   2        956.37       1003.43        40.40 o
  -2   6   2       2080.77       2043.99        48.43 o
  -1   6   2        138.84        145.89        17.15 o
   0   6   2       1709.08       1676.49        53.93 o
   1   6   2        960.95        930.34        28.41 o
   3   6   2       1319.09       1390.42        61.78 o
   4   6   2        441.80        469.05        25.67 o
   5   6   2         32.72         28.91        13.31 o
   6   6   2          8.95          5.61        13.53 o
   7   6   2          4.72        -18.11        18.11 o
   8   6   2         50.30         31.90        45.32 o
   9   6   2         12.32         56.75        28.58 o
  -8   7   2         84.68         81.32        39.09 o
  -7   7   2        201.27        179.79        31.22 o
  -6   7   2        132.35        147.76        26.03 o
  -5   7   2        432.54        443.73        74.54 o
  -4   7   2         43.63         70.29        16.93 o
  -3   7   2       2311.07       2393.68        72.73 o
  -2   7   2        162.28        202.76        18.32 o
  -1   7   2        611.24        627.30        23.55 o
   0   7   2        576.79        634.48        38.23 o
   1   7   2        528.93        505.59        46.49 o
   3   7   2        341.78        407.94        23.23 o
   4   7   2         13.71         17.33        11.70 o
   5   7   2          3.82         -9.26        11.81 o
   6   7   2          2.19         14.31        14.53 o
   7   7   2         30.33         34.05        17.43 o
   8   7   2         73.69         70.24        27.69 o
   9   7   2         16.92         25.03        39.09 o
  -8   8   2          4.96         57.10        45.87 o
  -7   8   2        201.02        208.03        51.55 o
  -6   8   2          4.45         23.18        32.06 o
  -5   8   2        236.03        151.80        40.57 o
  -4   8   2         19.98         60.30        28.98 o
  -3   8   2         22.39          3.08        21.95 o
  -2   8   2        174.83        160.84        21.73 o
  -1   8   2        444.20        477.94        33.76 o
   0   8   2        133.17        168.23        23.07 o
   1   8   2         12.47         -5.40        14.49 o
   2   8   2       1405.59       1400.29        98.59 o
   3   8   2       1072.60       1025.34        48.79 o
   4   8   2        482.86        516.50        41.07 o
   5   8   2        625.91        568.14        57.09 o
   6   8   2        145.57        146.71        28.54 o
   7   8   2        717.43        646.35        51.98 o
   8   8   2          0.05         64.62        48.96 o
  -7   9   2          1.69         -4.93        34.28 o
  -6   9   2          4.50          8.39        32.93 o
  -5   9   2         21.59         22.32        30.95 o
  -4   9   2        160.92        216.42        46.61 o
  -3   9   2         41.98         17.51        26.51 o
  -2   9   2         47.59         79.02        25.16 o
  -1   9   2         44.35         47.08        17.24 o
   0   9   2        654.00        732.67        41.85 o
   1   9   2        947.91        983.24        68.75 o
   2   9   2         19.23         34.12        16.75 o
   3   9   2        552.00        545.27        42.33 o
   4   9   2         56.47         22.54        19.81 o
   5   9   2        145.72        113.16        27.87 o
   6   9   2        147.97        213.60        34.29 o
   7   9   2          0.05         10.00        64.86 o
  -6  10   2         67.71         95.20        47.48 o
  -5  10   2        299.67        315.07        60.05 o
  -4  10   2         13.00         22.32        34.16 o
  -3  10   2        408.27        384.00        57.83 o
  -2  10   2         95.94        100.78        23.17 o
  -1  10   2        530.29        543.91        63.82 o
   0  10   2       1138.07       1252.02        78.92 o
   1  10   2         14.16        -11.09        25.34 o
   2  10   2        448.44        434.40        40.05 o
   3  10   2        110.90        140.68        26.62 o
   4  10   2        307.59        246.33        46.00 o
   5  10   2        216.61        264.03        54.01 o
   6  10   2         13.01        -30.86        33.17 o
   7  10   2         58.25         99.02        42.67 o
  -5  11   2         33.00         31.20        41.80 o
  -4  11   2        231.15        225.79        53.77 o
  -3  11   2        194.15        283.50        55.99 o
  -2  11   2        107.91        101.12        40.94 o
  -1  11   2        760.02        849.36        71.15 o
   0  11   2         46.35         38.05        27.31 o
   1  11   2        373.38        346.03        37.24 o
   2  11   2        138.32        117.66        27.85 o
   3  11   2        154.99        103.78        27.07 o
   4  11   2        497.18        422.22        71.52 o
   5  11   2         40.79         32.82        25.12 o
   6  11   2         38.55         25.47        28.01 o
  -4  12   2          3.19        -10.73        36.75 o
  -3  12   2         12.77         10.61        38.72 o
  -2  12   2         42.26         53.64        40.69 o
  -1  12   2        157.36        128.33        46.37 o
   0  12   2          2.70          7.13        19.26 o
   1  12   2        117.92         43.97        24.72 o
   2  12   2          5.91          5.27        20.50 o
   3  12   2        375.26        320.00        46.67 o
   4  12   2        210.39        170.11        82.74 o
  -2  13   2         33.81         91.99        47.11 o
  -1  13   2         58.03         18.87        38.23 o
   0  13   2         49.86         51.09        25.39 o
   1  13   2         60.40         98.98        40.69 o
   2  13   2        119.37        102.41        53.40 o
   1 -12   3         43.50         37.36        41.31 o
  -3 -11   3          8.94         -0.37        40.32 o
  -2 -11   3          2.91         -9.60        25.37 o
  -1 -11   3         60.17         79.40        29.64 o
   0 -11   3         55.24         62.17        29.29 o
   1 -11   3          7.04         -7.52        32.80 o
   2 -11   3         64.80         56.95        52.29 o
   3 -11   3         51.47        101.24        48.96 o
  -4 -10   3         60.37         39.42        27.69 o
  -3 -10   3          8.10         19.10        24.63 o
  -2 -10   3        233.40        206.12        45.44 o
  -1 -10   3         99.42         72.11        26.59 o
   0 -10   3         51.37         27.29        25.77 o
   1 -10   3        170.64        211.05        35.70 o
   2 -10   3          1.44        -14.47        22.05 o
   3 -10   3         78.21        105.80        41.56 o
   4 -10   3         23.61         -8.02        34.77 o
   5 -10   3         30.67         17.26        40.20 o
  -5  -9   3         70.27         56.18        29.27 o
  -4  -9   3         11.81         -0.82        34.53 o
  -3  -9   3        165.64        124.67        29.66 o
  -2  -9   3         93.74         92.92        34.84 o
  -1  -9   3        111.15         89.37        32.74 o
   0  -9   3        231.53        313.27        36.03 o
   1  -9   3         23.81         28.66        21.27 o
   2  -9   3        177.45        216.03        31.86 o
   3  -9   3         72.41         25.28        31.45 o
   4  -9   3         11.47         16.52        33.05 o
   5  -9   3        115.52         71.52        39.58 o
   6  -9   3          3.79         33.42        38.97 o
  -6  -8   3         61.77         34.77        37.98 o
  -5  -8   3         29.28         12.89        23.89 o
  -4  -8   3        106.75         63.12        24.32 o
  -3  -8   3        264.38        222.17        32.09 o
  -2  -8   3         30.67         16.41        17.46 o
  -1  -8   3        858.33        669.38        47.48 o
   0  -8   3        105.82        102.97        31.94 o
   1  -8   3        389.04        372.69        65.23 o
   2  -8   3        534.08        592.68        43.20 o
   3  -8   3         21.19         36.93        19.33 o
   4  -8   3         91.65         45.01        33.30 o
   5  -8   3         18.35         34.65        30.34 o
   6  -8   3         15.39         33.05        31.20 o
   7  -8   3          9.84          7.40        35.51 o
  -6  -7   3          2.35         -9.62        28.73 o
  -5  -7   3        306.55        302.99        36.81 o
  -4  -7   3         38.04         36.80        21.33 o
  -3  -7   3         77.09        102.55        23.55 o
  -2  -7   3        140.06        220.80        55.25 o
  -1  -7   3          2.72         16.72        36.56 o
   0  -7   3          4.26         30.14        21.89 o
   1  -7   3        197.45        232.63        28.17 o
   2  -7   3        566.00        583.11        40.67 o
   3  -7   3          3.66          8.41        33.67 o
   4  -7   3        496.47        476.61        56.48 o
   5  -7   3         75.45         74.24        33.05 o
   6  -7   3        254.68        213.34        45.75 o
   7  -7   3         78.24         97.30        43.65 o
   8  -7   3         69.74         37.12        39.09 o
  -6  -6   3         24.00         12.35        44.21 o
  -5  -6   3        125.21         95.51        24.47 o
  -4  -6   3          9.27          3.30        16.85 o
  -3  -6   3          3.14         -3.26        19.24 o
  -2  -6   3        181.06        162.54        30.64 o
  -1  -6   3          0.94          6.19        12.69 o
   0  -6   3        377.55        441.69        44.21 o
   1  -6   3        691.23        732.04        37.84 o
   2  -6   3        304.68        387.98        68.13 o
   3  -6   3       1025.57       1011.42        44.06 o
   4  -6   3          5.08          9.87        22.44 o
   5  -6   3        485.01        499.67        60.79 o
   6  -6   3         32.43          1.73        25.16 o
   7  -6   3        138.84        121.96        40.82 o
   8  -6   3         56.81         81.63        42.42 o
  -6  -5   3        193.34        178.79        28.23 o
  -5  -5   3         36.59         38.31        19.39 o
  -4  -5   3        220.97        222.90        32.56 o
  -3  -5   3        129.99        137.85        21.21 o
  -2  -5   3        350.29        381.89        30.26 o
   0  -5   3         20.32         13.83        19.05 o
   1  -5   3        820.87        750.30        35.66 o
   2  -5   3        648.76        739.01        35.39 o
   3  -5   3          4.68          3.82        12.48 o
   4  -5   3        218.56        234.30        23.63 o
   5  -5   3        145.04        108.15        30.95 o
   6  -5   3         13.02          7.40        23.06 o
   7  -5   3         78.25         53.64        31.08 o
   8  -5   3          2.24        -16.15        30.34 o
   9  -5   3         39.12         76.83        43.53 o
  -8  -4   3         81.34         32.43        37.49 o
  -7  -4   3         85.20         97.54        37.49 o
  -6  -4   3          1.34         -5.95        17.98 o
  -5  -4   3        284.85        276.89        23.22 o
  -4  -4   3        126.25        125.67        16.44 o
  -3  -4   3         24.84         10.08         9.80 o
  -2  -4   3        834.09        892.57        57.59 o
  -1  -4   3         75.77         78.86         9.50 o
   0  -4   3        388.26        406.27        27.11 o
   1  -4   3       1689.77       1648.70        52.88 o
   2  -4   3          0.87         -3.09         5.34 o
   3  -4   3        392.37        383.17        18.43 o
   4  -4   3        445.35        503.97        22.17 o
   5  -4   3         40.59         45.61        14.25 o
   6  -4   3        112.01        132.26        21.80 o
   7  -4   3         16.56         29.50        16.99 o
   8  -4   3         54.38         70.40        23.27 o
   9  -4   3         38.13         32.12        24.05 o
  -8  -3   3         16.65         -2.71        30.09 o
  -7  -3   3         82.35         77.57        25.58 o
  -6  -3   3         29.82         33.13        19.26 o
  -5  -3   3        796.77        767.85        31.94 o
  -4  -3   3        214.31        209.78        18.41 o
  -3  -3   3       1015.22        950.22        31.12 o
  -2  -3   3       1361.02       1419.24        37.17 o
  -1  -3   3        762.15        731.15        24.32 o
   0  -3   3        838.12        966.18        25.04 o
   1  -3   3         10.87         43.67        12.95 o
   2  -3   3       2070.50       2081.73        45.84 o
   3  -3   3        287.71        325.09        18.09 o
   4  -3   3          3.56          2.55         7.23 o
   5  -3   3        809.17        818.59        38.08 o
   6  -3   3         99.44        100.53        22.14 o
   7  -3   3         33.55         19.44        15.97 o
   8  -3   3         99.83        103.50        25.09 o
   9  -3   3          7.27          0.65        26.20 o
  10  -3   3         18.73         60.18        33.67 o
  -8  -2   3         21.90        -18.74        30.21 o
  -7  -2   3         27.79         29.63        21.28 o
  -6  -2   3        303.63        367.32        34.22 o
  -5  -2   3          3.93         -0.95        10.38 o
  -4  -2   3        169.18        184.39        26.55 o
  -3  -2   3        395.81        413.95        20.69 o
  -2  -2   3         33.88         19.78         7.72 o
  -1  -2   3        103.71         96.15         9.53 o
   0  -2   3        116.37         85.49        50.00 o
   1  -2   3        508.26        444.57        15.14 o
   2  -2   3       2339.99       2121.99        55.49 o
   3  -2   3        196.63        221.57        14.05 o
   4  -2   3        923.74        889.25        26.93 o
   6  -2   3          3.77         -0.91        13.87 o
   7  -2   3        195.06        213.44        27.47 o
   8  -2   3         26.65         43.89        20.94 o
   9  -2   3         65.26        113.70        27.26 o
  10  -2   3         18.84         25.90        33.67 o
  -8  -1   3         11.34         -4.32        28.49 o
  -7  -1   3         15.61         23.60        19.45 o
  -6  -1   3         10.97         26.07        21.58 o
  -5  -1   3        310.95        309.10        21.17 o
  -4  -1   3        452.45        459.74        22.38 o
  -3  -1   3        268.63        273.43        16.64 o
  -2  -1   3       2681.22       2607.64        54.81 o
  -1  -1   3       1311.90       1332.22        30.83 o
   0  -1   3        119.71        131.33        15.29 o
   1  -1   3       4308.24       4214.46        78.50 o
   2  -1   3         69.56         64.72         9.13 o
   3  -1   3       1272.54       1263.56        31.85 o
   4  -1   3        673.23        697.41        23.79 o
   5  -1   3         92.69         36.51        58.57 o
   6  -1   3        251.30        246.25        26.42 o
   7  -1   3          8.63          5.86        15.89 o
   8  -1   3         66.75         26.64        20.26 o
   9  -1   3         27.33         14.75        21.96 o
  10  -1   3          3.57          5.17        23.44 o
  -9   0   3         22.92        -20.59        30.34 o
  -8   0   3        129.36        160.80        42.79 o
  -7   0   3          1.58        -17.20        17.20 o
  -6   0   3        509.94        447.59        36.58 o
  -5   0   3        341.00        332.97        29.02 o
  -4   0   3        100.66        125.68        16.53 o
  -3   0   3        359.17        358.23        17.22 o
  -2   0   3        784.98        824.81        23.48 o
  -1   0   3        130.63        167.83        12.76 o
   0   0   3        113.90        132.88        14.37 o
   1   0   3        204.05        247.25        11.40 o
   2   0   3       2440.24       2372.17        48.82 o
   3   0   3        845.48        781.11        23.41 o
   4   0   3        705.56        661.04        22.49 o
   5   0   3       1513.31       1494.70        45.47 o
   6   0   3         31.03         21.12        14.52 o
   7   0   3        139.53        175.77        26.57 o
   8   0   3        103.23         86.62        24.11 o
   9   0   3          0.25         27.75        21.32 o
  10   0   3          9.59          3.70        23.31 o
  -9   1   3         23.65         51.30        35.27 o
  -8   1   3          0.67         49.94        29.10 o
  -7   1   3         12.74          6.02        17.24 o
  -6   1   3         72.95         70.70        19.57 o
  -5   1   3          0.85          2.54        16.34 o
  -4   1   3         74.44         78.94        16.17 o
  -3   1   3        810.85        768.36        28.15 o
  -2   1   3         13.73         27.84        10.28 o
  -1   1   3       1599.08       1613.23        40.30 o
   0   1   3       2989.62       2943.78        98.28 o
   1   1   3       4884.86       4891.67        89.25 o
   2   1   3       3654.97       3511.65        68.10 o
   3   1   3        438.94        471.93        18.72 o
   4   1   3       4704.27       4586.32        91.08 o
   5   1   3        188.65        184.75        25.28 o
   6   1   3        307.70        301.03        28.99 o
   7   1   3        300.61        362.77        34.99 o
   8   1   3          1.08          0.19        20.78 o
   9   1   3         36.10         46.20        40.32 o
  10   1   3          0.24         -9.00        23.47 o
  -9   2   3          7.58         -6.41        30.46 o
  -8   2   3          6.33         20.10        26.02 o
  -7   2   3         50.67         52.33        19.94 o
  -6   2   3          2.60         -6.16        11.99 o
  -5   2   3        524.71        536.44        33.73 o
  -4   2   3        431.73        445.67        20.99 o
  -3   2   3        519.39        457.54        45.07 o
  -2   2   3       3819.97       3778.34        87.35 o
  -1   2   3        304.39        311.76        14.43 o
   0   2   3         61.71         56.73        12.82 o
   1   2   3       1997.17       1974.17        49.62 o
   2   2   3         12.03          6.22        14.55 o
   3   2   3         51.40         42.98        10.99 o
   4   2   3        828.67        880.22        56.73 o
   6   2   3        257.74        284.90        35.82 o
   7   2   3        125.77        138.39        23.81 o
   8   2   3         95.68         85.19        30.83 o
   9   2   3         56.33         20.35        21.91 o
  10   2   3          0.59         21.61        25.70 o
  -8   3   3         58.93         57.16        48.03 o
  -7   3   3         34.92         27.59        27.13 o
  -6   3   3        300.92        294.72        30.87 o
  -5   3   3        192.03        181.22        23.32 o
  -4   3   3          5.34          1.22        14.00 o
  -3   3   3       1277.40       1245.39        31.50 o
  -2   3   3        622.83        632.85        26.83 o
  -1   3   3        288.41        330.66        16.31 o
   0   3   3        782.27        837.19        38.23 o
   1   3   3       2003.21       1975.88        51.45 o
   2   3   3         59.95         22.88        27.44 o
   3   3   3        826.47        819.33        32.25 o
   4   3   3         28.98         26.12        11.06 o
   6   3   3        117.58        150.30        22.67 o
   7   3   3        208.54        231.52        30.34 o
   8   3   3        311.74        384.38        42.98 o
   9   3   3          1.48          1.84        22.54 o
  10   3   3         33.51         33.54        43.04 o
  -8   4   3          4.34          3.28        20.51 o
  -7   4   3          4.14          0.52        18.39 o
  -6   4   3         79.34         78.67        21.52 o
  -5   4   3         18.65         25.66        14.57 o
  -4   4   3         10.88         -5.80        24.48 o
  -3   4   3       1119.09       1085.68        38.83 o
  -2   4   3         40.33         23.71         7.37 o
   0   4   3       3299.64       3371.69       118.01 o
   1   4   3       1354.96       1141.31        78.99 o
   2   4   3       3288.76       3528.70        72.13 o
   3   4   3          0.38         -4.77         7.37 o
   4   4   3       3371.39       3514.90        76.59 o
   5   4   3        302.84        284.34        24.63 o
   6   4   3        737.45        812.47        43.29 o
   7   4   3        341.84        324.47        36.93 o
   8   4   3         49.28         73.72        24.83 o
   9   4   3         55.15         42.84        25.40 o
  -8   5   3          0.70          4.66        22.09 o
  -7   5   3         98.58         93.72        24.72 o
  -6   5   3         15.98         26.84        22.81 o
  -5   5   3        342.82        411.15        34.22 o
  -4   5   3        125.11        154.35        20.88 o
  -3   5   3        566.05        555.36        22.05 o
  -2   5   3       2254.64       2213.13        63.04 o
  -1   5   3         21.01         13.32        13.81 o
   0   5   3        965.01       1020.53        36.29 o
   1   5   3       2035.94       2079.11        59.81 o
   2   5   3          0.20         -2.16         6.62 o
   3   5   3        384.04        397.27        23.88 o
   4   5   3        175.09        172.19        19.97 o
   5   5   3        239.20        247.66        20.89 o
   6   5   3        148.69        138.54        18.26 o
   7   5   3          0.70         -5.14        21.58 o
   8   5   3         76.74         92.19        26.78 o
   9   5   3         25.11         32.02        48.83 o
  -8   6   3         79.88        106.58        28.74 o
  -7   6   3         32.37          9.29        19.78 o
  -6   6   3        185.85        200.52        28.28 o
  -5   6   3        321.62        345.63        66.28 o
  -4   6   3         42.85         27.90        14.76 o
  -3   6   3       2035.62       2007.31        63.76 o
  -2   6   3        331.09        334.11        24.57 o
  -1   6   3       1947.20       1930.29        57.90 o
   0   6   3       2883.39       2803.10        77.43 o
   1   6   3        278.64        301.83        18.17 o
   2   6   3       1196.39       1150.45        47.54 o
   3   6   3         21.20         19.66        10.05 o
   4   6   3        547.44        550.05        30.77 o
   5   6   3        164.29        179.04        19.26 o
   6   6   3          1.40          7.85        14.46 o
   7   6   3        111.15        116.30        21.07 o
   8   6   3         85.98         70.61        26.24 o
   9   6   3          0.70         -2.24        25.98 o
  -8   7   3         39.08         28.29        24.93 o
  -7   7   3        139.59         77.62        26.45 o
  -6   7   3        248.87        228.03        30.86 o
  -5   7   3         27.31         17.73        21.15 o
  -4   7   3        388.24        438.62        47.48 o
  -3   7   3         51.89         48.41        15.44 o
  -2   7   3        562.76        564.71        24.49 o
  -1   7   3        670.45        647.84        32.49 o
   0   7   3         38.27         42.88        19.24 o
   1   7   3       1163.19       1156.34        35.03 o
   2   7   3        515.46        531.34        30.20 o
   3   7   3          4.60          5.97        10.27 o
   4   7   3        766.81        811.08        34.07 o
   5   7   3         79.75         68.90        16.43 o
   6   7   3         54.57         56.51        16.61 o
   7   7   3        259.84        278.53        27.90 o
   8   7   3          0.01          1.89        37.24 o
   9   7   3         47.36         33.67        37.36 o
  -8   8   3          6.04        -24.17        38.97 o
  -7   8   3         42.71         57.59        41.56 o
  -6   8   3          0.39          4.39        17.40 o
  -5   8   3        223.21        236.52        29.16 o
  -4   8   3         75.57         99.97        20.53 o
  -3   8   3        364.51        388.01        30.95 o
  -2   8   3        224.68        241.38        18.76 o
  -1   8   3       1780.41       1796.57        61.86 o
   0   8   3        204.05        229.03        25.05 o
   1   8   3       3788.28       3712.14        81.43 o
   2   8   3        172.39        194.98        29.99 o
   3   8   3       1599.20       1647.96        47.86 o
   4   8   3        692.39        792.91        33.68 o
   5   8   3        428.66        458.95        30.82 o
   6   8   3        269.32        257.58        32.27 o
   7   8   3         26.24         45.38        18.58 o
   8   8   3        191.34        168.33        55.37 o
  -7   9   3         94.14        103.46        46.24 o
  -6   9   3        138.52        119.00        42.17 o
  -5   9   3        338.08        332.09        55.62 o
  -4   9   3         18.56          8.63        27.50 o
  -3   9   3        910.73        975.30        71.28 o
  -2   9   3          6.02          1.38        13.36 o
  -1   9   3        625.01        599.18        40.71 o
   0   9   3        293.14        329.62        31.16 o
   1   9   3        216.50        181.83        25.93 o
   2   9   3        133.02        122.37        22.91 o
   3   9   3         40.20         38.39        16.76 o
   4   9   3          4.33         12.92        17.38 o
   5   9   3         29.44         30.25        21.30 o
   6   9   3         25.93         31.15        23.63 o
   7   9   3         22.10         17.90        25.98 o
  -6  10   3         79.48         43.53        42.42 o
  -5  10   3          6.41         17.88        36.25 o
  -4  10   3         89.25         94.58        38.10 o
  -3  10   3         72.73        110.98        37.61 o
  -2  10   3         86.50         75.83        22.75 o
  -1  10   3        332.26        371.79        35.40 o
   0  10   3         28.19          0.49        21.09 o
   1  10   3        939.24        943.50        48.95 o
   2  10   3        524.55        480.23        40.41 o
   3  10   3        118.26        114.37        23.90 o
   4  10   3        756.88        709.64        66.78 o
   5  10   3          0.34         12.25        20.99 o
   6  10   3        221.92        161.69        32.54 o
   7  10   3         53.16         67.47        30.57 o
  -5  11   3         85.85         89.65        44.76 o
  -4  11   3        273.83        306.19        59.68 o
  -3  11   3         27.44         23.80        32.06 o
  -2  11   3        619.60        674.29        76.83 o
  -1  11   3         50.66         64.96        22.58 o
   0  11   3        874.28        922.92       193.36 o
   1  11   3        598.88        547.09        44.89 o
   2  11   3        138.79        162.42        62.89 o
   3  11   3        690.83        673.66        50.57 o
   4  11   3         21.09          9.57        24.97 o
   5  11   3        175.29        158.75        54.32 o
   6  11   3         67.99         33.48        29.57 o
  -4  12   3          2.19        -36.50        36.50 o
  -3  12   3        133.86        165.37        51.18 o
  -2  12   3         43.57         78.55        41.93 o
  -1  12   3         54.14         26.56        22.08 o
   0  12   3        296.21        283.69        35.52 o
   1  12   3          0.19         16.97        20.88 o
   2  12   3        247.13        258.05        35.35 o
   3  12   3        160.28        135.79        30.04 o
   4  12   3         93.36         83.37        28.05 o
   5  12   3        125.05        110.72        32.45 o
  -3  13   3         24.35         11.10        42.17 o
  -2  13   3         78.72         77.69        45.75 o
  -1  13   3         97.79         86.20        43.78 o
   0  13   3         17.41         -5.71        36.62 o
   1  13   3        136.34        140.36        30.72 o
   2  13   3          8.48         16.39        34.90 o
   3  13   3         30.42         -6.38        23.17 o
   0  14   3        153.13        206.06        49.70 o
  -2 -11   4          7.59         45.63        44.52 o
  -1 -11   4         94.45        113.82        47.23 o
   0 -11   4         53.21         47.57        29.47 o
   1 -11   4        179.06        178.62        62.40 o
   2 -11   4        348.87        423.85        49.46 o
   3 -11   4         64.25         -8.26        40.08 o
  -3 -10   4         66.22         23.77        27.24 o
  -2 -10   4        100.62        136.71        46.24 o
  -1 -10   4         62.74         63.71        28.69 o
   0 -10   4        314.00        321.45        41.07 o
   1 -10   4         30.32         46.74        36.01 o
   2 -10   4        108.81        143.55        31.98 o
   3 -10   4         18.13         60.92        39.58 o
   4 -10   4        112.78        118.14        50.31 o
  -4  -9   4        151.36        196.32        50.93 o
  -3  -9   4         26.68         11.98        24.37 o
  -2  -9   4        152.87         88.28        28.98 o
  -1  -9   4        398.41        392.00        41.45 o
   0  -9   4         13.15         -0.34        20.52 o
   1  -9   4         14.72         20.14        21.98 o
   2  -9   4         10.94         -7.13        20.17 o
   3  -9   4         18.01          7.89        31.69 o
   4  -9   4         64.15         22.57        37.86 o
   5  -9   4         50.92         46.00        39.71 o
   6  -9   4          0.71         18.62        41.06 o
  -6  -8   4          3.20        -31.69        33.17 o
  -5  -8   4         54.60         47.97        37.61 o
  -4  -8   4         21.52         10.85        32.31 o
  -3  -8   4         66.73         25.75        54.20 o
  -2  -8   4        284.51        284.66        33.60 o
  -1  -8   4        257.64        224.61        31.45 o
   0  -8   4          1.26          4.12        18.32 o
   1  -8   4        159.75        147.46        27.46 o
   2  -8   4         24.37        -11.49        18.52 o
   3  -8   4        255.20        275.78        33.50 o
   4  -8   4        241.11        241.45        49.33 o
   5  -8   4          8.16         -1.48        33.91 o
   6  -8   4        151.37         94.95        40.32 o
   7  -8   4         11.75         24.17        39.21 o
  -6  -7   4          0.97        -27.87        27.87 o
  -5  -7   4          9.53         18.99        30.71 o
  -4  -7   4          0.07          2.68        19.26 o
  -3  -7   4        129.87         87.07        23.68 o
  -2  -7   4        481.33        584.88        43.79 o
  -1  -7   4          1.53        -10.88        14.88 o
   0  -7   4        423.83        452.20        54.01 o
   1  -7   4        149.78        134.53        24.77 o
   2  -7   4        439.04        550.95        44.33 o
   3  -7   4        663.56        681.37        87.18 o
   4  -7   4         21.01         61.04        32.06 o
   5  -7   4        259.90        226.90        48.22 o
   6  -7   4         34.16        -10.98        32.06 o
   7  -7   4         95.76        131.08        47.23 o
  -6  -6   4         71.20         29.60        33.67 o
  -5  -6   4         29.13         44.15        30.71 o
  -4  -6   4        308.51        328.17        34.30 o
  -3  -6   4        505.08        516.45        39.73 o
  -2  -6   4         24.60         32.64        17.73 o
  -1  -6   4        817.54        873.70        44.33 o
   0  -6   4         30.57         36.31        18.03 o
   1  -6   4        546.23        524.16        37.93 o
   2  -6   4       1106.14       1110.95        48.73 o
   3  -6   4         45.72         51.77        17.74 o
   4  -6   4         48.14         23.55        25.03 o
   5  -6   4         48.23         37.73        30.09 o
   6  -6   4        125.23        128.86        43.41 o
   7  -6   4        124.46         89.65        39.46 o
   8  -6   4          9.34         -6.04        33.05 o
  -5  -5   4        127.21        141.38        30.03 o
  -4  -5   4        326.77        341.94        33.17 o
  -3  -5   4         76.70         91.50        30.77 o
  -2  -5   4        507.89        520.08        36.87 o
  -1  -5   4        118.74         72.67        16.79 o
   0  -5   4        868.00        893.13        41.59 o
   1  -5   4       1805.04       1709.64        59.51 o
   2  -5   4         65.82         72.99        17.17 o
   3  -5   4        270.77        280.81        26.64 o
   4  -5   4          2.65         -2.02        13.58 o
   5  -5   4        199.94        140.58        35.88 o
   6  -5   4        277.29        243.55        45.75 o
   7  -5   4          0.28          0.49        26.76 o
   8  -5   4         49.36         39.09        35.76 o
  -6  -4   4         80.75         81.26        32.06 o
  -5  -4   4        219.71        215.50        22.30 o
  -4  -4   4          0.67        -10.37        10.37 o
  -3  -4   4          5.09         17.27        10.82 o
  -2  -4   4          4.04          8.00         9.17 o
  -1  -4   4        752.58        756.84        28.81 o
   0  -4   4        944.00        962.32        40.17 o
   1  -4   4        601.16        621.95        31.43 o
   2  -4   4        466.14        459.26        26.43 o
   3  -4   4        418.36        480.30        20.79 o
   4  -4   4         87.64         89.27        12.76 o
   5  -4   4        748.79        788.27        37.78 o
   6  -4   4         99.07        117.25        21.42 o
   7  -4   4         62.62         56.24        19.64 o
   8  -4   4         45.23         46.23        23.05 o
   9  -4   4          1.89         40.45        38.23 o
  -8  -3   4         12.78        -29.10        31.57 o
  -7  -3   4         37.23         54.38        34.65 o
  -6  -3   4        205.49        198.17        39.21 o
  -5  -3   4         67.13         56.36        16.89 o
  -4  -3   4         43.10         35.67        12.94 o
  -3  -3   4         72.84         72.45        12.80 o
  -2  -3   4         93.01        109.15        21.43 o
  -1  -3   4       3808.58       3843.08        78.44 o
   0  -3   4       1323.25       1403.06        34.56 o
   1  -3   4       1306.36       1341.62        44.86 o
   2  -3   4       3300.54       3291.86        67.88 o
   3  -3   4        445.91        439.73        18.75 o
   4  -3   4       1866.86       1746.42        44.32 o
   5  -3   4        104.04        104.60        18.24 o
   6  -3   4        114.62        106.94        20.26 o
   7  -3   4          1.64         -0.23        15.10 o
   8  -3   4         52.73         51.54        21.70 o
   9  -3   4         32.17         12.73        20.37 o
  10  -3   4          3.49          0.00        30.95 o
  -8  -2   4         46.27         77.44        39.58 o
  -7  -2   4        128.85        128.99        37.98 o
  -6  -2   4         79.81         86.07        31.82 o
  -5  -2   4        168.48        194.72        21.04 o
  -4  -2   4        321.44        349.43        22.70 o
  -3  -2   4         22.85         30.71        10.00 o
  -2  -2   4       2064.22       2065.07        48.48 o
  -1  -2   4       1140.04       1079.86        36.08 o
   0  -2   4         84.11         90.72        12.51 o
   1  -2   4       1190.14       1149.09        28.77 o
   2  -2   4         20.22         27.31         7.46 o
   3  -2   4       1318.67       1364.96        35.31 o
   4  -2   4       1439.83       1328.72        36.30 o
   5  -2   4          2.59         -6.13        10.86 o
   6  -2   4        196.23        216.72        25.40 o
   7  -2   4          1.41         21.83        15.74 o
   8  -2   4        231.29        216.46        29.91 o
   9  -2   4         90.79         69.75        25.00 o
  10  -2   4          3.83         -9.25        28.12 o
  -8  -1   4         80.52        101.37        41.31 o
  -7  -1   4         36.18         67.95        30.46 o
  -6  -1   4         21.00         35.73        18.22 o
  -5  -1   4        242.81        238.65        19.74 o
  -4  -1   4         38.36         44.44        11.40 o
  -3  -1   4        398.35        407.59        20.62 o
  -2  -1   4       2231.98       2315.10        51.27 o
  -1  -1   4         78.26         92.57        11.27 o
   1  -1   4         56.89         56.02         7.87 o
   2  -1   4       8940.89       8763.10       158.56 o
   3  -1   4       3089.55       3053.13        78.87 o
   4  -1   4         96.59         88.05        14.48 o
   5  -1   4       1169.68       1137.40        45.74 o
   6  -1   4         45.32         67.77        18.12 o
   7  -1   4        140.81        126.18        22.90 o
   8  -1   4         62.12         76.09        22.24 o
   9  -1   4          0.05          6.23        20.02 o
  10  -1   4          1.37        -17.71        21.66 o
  -8   0   4         19.68         47.85        33.54 o
  -7   0   4         10.76         -9.99        24.91 o
  -6   0   4        231.46        227.56        27.50 o
  -5   0   4         39.85         36.32        16.59 o
  -4   0   4       1196.39       1230.10        36.06 o
  -3   0   4       1103.74        977.73        29.31 o
  -2   0   4        942.75        966.37        26.86 o
  -1   0   4        318.94        306.11        15.33 o
   0   0   4       2204.81       2339.37        57.04 o
   1   0   4       3922.87       3699.85        85.52 o
   2   0   4       1150.23       1080.10        34.00 o
   3   0   4        107.11        117.93        14.19 o
   4   0   4         17.96          8.12         7.47 o
   5   0   4        385.38        419.39        30.89 o
   6   0   4         42.44         37.73        32.43 o
   7   0   4        237.43        231.32        28.30 o
   8   0   4         58.05         33.56        57.71 o
   9   0   4         87.61         90.65        26.62 o
  10   0   4         11.44          3.47        23.87 o
  -8   1   4         12.65         -2.34        26.51 o
  -7   1   4         61.71         66.71        32.31 o
  -6   1   4         20.45         33.50        17.59 o
  -5   1   4       1411.65       1433.72        54.77 o
  -4   1   4        347.06        383.08        20.26 o
  -3   1   4          3.58         -6.47         6.47 o
  -2   1   4        453.36        451.15        17.08 o
  -1   1   4        391.52        392.04        15.18 o
   0   1   4         28.09         59.19        15.04 o
   1   1   4       2594.22       2495.50        91.56 o
   2   1   4        733.66        671.02        83.30 o
   3   1   4        573.64        558.69        25.61 o
   4   1   4        961.08        801.67        68.80 o
   5   1   4       1058.53       1079.21        33.30 o
   6   1   4       1375.58       1373.64        55.28 o
   7   1   4          7.53         -8.00        14.61 o
   8   1   4        203.25        250.45        88.29 o
   9   1   4          0.82        -16.23        19.79 o
  10   1   4         64.20         45.76        27.31 o
  -8   2   4         12.55         32.56        28.98 o
  -7   2   4          0.89         10.98        23.43 o
  -6   2   4        190.32        233.67        37.43 o
  -5   2   4        787.94        784.72        38.77 o
  -4   2   4        134.33        139.74        14.65 o
  -3   2   4        553.63        543.05        32.31 o
  -2   2   4       1266.30       1240.03        30.64 o
  -1   2   4       2758.83       2818.42        66.73 o
   0   2   4       2759.21       2493.14        58.85 o
   2   2   4       3985.10       3848.43       130.22 o
   3   2   4         68.27         92.61        15.29 o
   4   2   4       1669.29       1572.66        89.72 o
   5   2   4       1570.95       1510.89        50.15 o
   6   2   4        132.88        131.00        14.76 o
   7   2   4          9.47         22.57        15.04 o
   8   2   4         55.01         45.34        20.05 o
   9   2   4          0.20         -9.32        19.00 o
  10   2   4         25.88          8.30        24.11 o
  -8   3   4          1.16          1.85        26.88 o
  -7   3   4         31.83         43.04        27.25 o
  -6   3   4        241.34        191.39        26.72 o
  -5   3   4         11.88          9.90        18.81 o
  -4   3   4        189.20        203.83        21.61 o
  -3   3   4        460.87        449.62        25.81 o
  -2   3   4        624.13        635.41        20.65 o
  -1   3   4       4308.71       4143.98        95.94 o
   0   3   4       1723.53       1730.24        67.45 o
   2   3   4       1207.32       1353.80        41.50 o
   3   3   4        512.37        507.49        25.07 o
   4   3   4       3596.80       3664.87        97.95 o
   5   3   4        708.97        707.56        36.28 o
   6   3   4         82.83         88.39        18.85 o
   7   3   4        124.19         72.72        20.40 o
   8   3   4         16.84         46.09        21.62 o
   9   3   4         60.35         41.63        24.17 o
  10   3   4          2.71         35.42        26.16 o
  -8   4   4          6.07         10.61        28.98 o
  -7   4   4         18.83         21.70        27.25 o
  -6   4   4        172.00        122.85        23.98 o
  -5   4   4         32.58         40.68        16.05 o
  -4   4   4        874.27        868.62        38.98 o
  -3   4   4         32.12         36.96         8.80 o
  -2   4   4       7239.15       7475.34       139.00 o
  -1   4   4       6438.87       6629.85       179.30 o
   0   4   4        923.02        986.89        45.38 o
   1   4   4       4908.33       5174.37       120.99 o
   2   4   4       2508.90       2624.85        69.76 o
   3   4   4       4052.29       4281.08       108.11 o
   4   4   4        105.31         93.35        23.43 o
   5   4   4        990.81       1051.60        45.70 o
   6   4   4          8.38        -12.35        12.35 o
   7   4   4         75.91         67.73        20.53 o
   8   4   4        106.08         95.36        25.67 o
   9   4   4          4.41        -20.49        20.49 o
  -8   5   4        156.52        161.54        44.02 o
  -7   5   4         57.12         67.58        31.82 o
  -6   5   4        322.43        278.59        31.25 o
  -5   5   4        209.75        207.23        25.97 o
  -4   5   4        500.62        560.47        34.18 o
  -3   5   4       2888.96       2918.65        63.90 o
  -2   5   4         42.79         30.49         8.55 o
  -1   5   4        640.31        620.52        38.35 o
   0   5   4         64.22         86.44        18.25 o
   1   5   4       1546.23       1614.13        48.52 o
   2   5   4        422.70        377.39        33.23 o
   3   5   4          2.84          7.02         8.35 o
   4   5   4         13.40         21.00        10.73 o
   5   5   4        259.90        344.79        39.15 o
   6   5   4         30.46         12.35        14.87 o
   7   5   4        103.17         70.77        22.05 o
   8   5   4        377.51        368.59        41.28 o
   9   5   4          4.14          8.00        24.93 o
  -8   6   4          1.04        -26.51        27.01 o
  -7   6   4         35.32         72.02        29.72 o
  -6   6   4         23.82         49.11        20.18 o
  -5   6   4        267.25        272.05        29.73 o
  -4   6   4        368.70        373.22        31.70 o
  -3   6   4        280.96        300.53        19.04 o
  -2   6   4        493.67        490.43        27.03 o
  -1   6   4        395.26        392.51        33.17 o
   0   6   4          0.40         -9.87        13.69 o
   1   6   4       3317.29       3299.82        70.78 o
   2   6   4       1132.69       1140.76        34.78 o
   3   6   4        119.67        125.02        14.59 o
   4   6   4        647.75        681.66        29.10 o
   5   6   4         41.05         53.77        15.32 o
   6   6   4        433.92        486.17        39.04 o
   7   6   4        109.12         77.00        22.90 o
   8   6   4          0.07        -18.68        19.45 o
   9   6   4          8.35          4.72        25.65 o
  -8   7   4          5.94        -25.77        25.77 o
  -7   7   4         30.76         13.19        26.64 o
  -6   7   4          3.88          6.96        18.15 o
  -5   7   4        363.42        408.63        36.93 o
  -4   7   4        284.71        301.40        29.24 o
  -3   7   4         97.09         87.95        17.60 o
  -2   7   4       1603.26       1587.33        54.57 o
  -1   7   4          0.55         -8.63        15.66 o
   0   7   4       1780.82       1807.45        59.13 o
   1   7   4       2391.05       2430.18        58.03 o
   2   7   4         28.17          3.29         8.26 o
   3   7   4        152.56        172.69        17.49 o
   4   7   4          1.22         -3.79        10.57 o
   5   7   4        541.07        581.66        33.02 o
   6   7   4        204.21        236.74        27.94 o
   7   7   4          4.31         -3.78        20.06 o
   8   7   4         62.18         58.97        25.81 o
   9   7   4         12.83         -0.87        26.45 o
  -7   8   4         35.01          4.93        28.86 o
  -6   8   4         43.29         32.05        20.62 o
  -5   8   4        196.13        198.93        27.95 o
  -4   8   4         34.79         31.72        18.93 o
  -3   8   4        212.07        242.68        26.57 o
  -2   8   4        150.25        138.57        21.89 o
  -1   8   4        249.93        277.11        26.39 o
   0   8   4       1941.49       1908.05        64.42 o
   1   8   4        618.16        589.14        27.14 o
   2   8   4        473.67        435.23        24.81 o
   3   8   4        405.99        410.48        29.29 o
   4   8   4        440.85        425.97        28.11 o
   5   8   4       1035.36       1071.66        41.78 o
   6   8   4          7.29         -3.49        13.84 o
   7   8   4        208.65        151.25        28.68 o
   8   8   4         41.17         44.12        27.92 o
   9   8   4         30.19         62.77        41.93 o
  -6   9   4         83.97        108.02        40.94 o
  -5   9   4          3.88          0.99        31.45 o
  -4   9   4         40.85         38.60        31.32 o
  -3   9   4          1.72         23.55        26.14 o
  -2   9   4        439.19        455.37        39.03 o
  -1   9   4        637.10        667.70        37.62 o
   0   9   4         77.12         38.60        21.70 o
   1   9   4        371.41        369.47        33.05 o
   2   9   4         77.51        123.32        23.63 o
   3   9   4         61.37         34.59        17.22 o
   4   9   4        466.46        478.20        46.74 o
   5   9   4         54.89         28.85        20.26 o
   6   9   4          8.94          6.19        20.09 o
   7   9   4         67.37         93.60        27.66 o
   8   9   4          2.01        -37.98        37.98 o
  -6  10   4         33.08         96.93        45.26 o
  -5  10   4         95.52        131.33        45.26 o
  -4  10   4        136.81        167.96        45.38 o
  -3  10   4        356.40        378.08        56.11 o
  -2  10   4       1042.18       1051.63        76.33 o
  -1  10   4          2.26         -2.58        20.04 o
   0  10   4        808.16        813.39        61.29 o
   1  10   4        158.00        145.46        25.52 o
   2  10   4        456.75        461.29        39.50 o
   3  10   4        408.82        506.00        42.16 o
   4  10   4         11.61         11.41        26.45 o
   5  10   4        101.57         74.56        35.08 o
   6  10   4          1.80         -2.16        21.06 o
   7  10   4         26.29         16.91        30.21 o
  -6  11   4         81.90        123.44        53.64 o
  -5  11   4         54.43        107.04        45.87 o
  -4  11   4         33.54         11.84        32.19 o
  -3  11   4        477.29        541.23        68.07 o
  -2  11   4         37.19         66.71        36.01 o
  -1  11   4        249.60        244.80        31.16 o
   0  11   4        403.62        519.66        54.57 o
   1  11   4        227.26        235.49        53.89 o
   2  11   4        862.13       1075.27        74.73 o
   3  11   4        123.36        101.39        25.46 o
   4  11   4        199.77        154.51        28.98 o
   5  11   4         83.06         55.83        27.21 o
   6  11   4         57.96         80.88        29.72 o
   7  11   4        122.21         45.63        38.47 o
  -5  12   4         12.11         37.61        45.87 o
  -4  12   4        232.22        290.16        61.66 o
  -3  12   4         50.23        100.75        47.11 o
  -2  12   4        248.79        280.17        56.97 o
  -1  12   4         78.34        100.13        35.27 o
   0  12   4        138.17        107.75        26.70 o
   1  12   4        511.42        494.93        44.81 o
   2  12   4         33.62         40.13        22.17 o
   3  12   4          4.75         19.46        21.82 o
   4  12   4         35.84          4.38        21.75 o
   5  12   4          0.11        -19.61        23.41 o
  -3  13   4         31.46         26.51        43.16 o
  -2  13   4         18.16         13.81        38.97 o
  -1  13   4         13.06         42.54        39.58 o
   0  13   4        112.76         99.40        31.94 o
   1  13   4        120.37        105.18        29.01 o
   2  13   4          4.45         26.17        23.91 o
   3  13   4         50.48         67.65        27.27 o
   4  13   4         40.04         64.62        47.35 o
   0  14   4        135.71        102.97        39.21 o
   1  14   4         10.30         59.68        36.75 o
   0 -11   5        436.68        370.69        68.93 o
   1 -11   5         32.21         19.98        42.42 o
   2 -11   5        337.69        292.26        61.29 o
  -1 -10   5         95.00         83.25        31.51 o
   0 -10   5         40.41         48.97        27.14 o
   1 -10   5         45.65         87.25        30.67 o
   2 -10   5          3.80         19.63        26.88 o
   3 -10   5          3.47        -37.73        37.73 o
   4 -10   5          1.60        -15.78        40.69 o
  -3  -9   5          0.22        -17.51        33.17 o
  -2  -9   5        118.02         51.55        34.28 o
  -1  -9   5         60.55          1.26        23.81 o
   0  -9   5         78.41        104.39        28.95 o
   1  -9   5        107.21        151.86        30.80 o
   2  -9   5          7.35          6.19        22.68 o
   3  -9   5        156.23        167.05        31.83 o
   4  -9   5         17.07        -34.40        34.40 o
   5  -9   5         23.06         20.84        38.10 o
  -5  -8   5         23.91         28.49        36.87 o
  -4  -8   5          3.75        -31.20        31.20 o
  -3  -8   5         56.54        106.54        40.08 o
  -2  -8   5         79.15         97.89        28.05 o
  -1  -8   5         16.12         23.30        23.37 o
   0  -8   5        212.52        248.28        34.25 o
   1  -8   5         78.78         49.34        23.81 o
   2  -8   5        109.68        119.50        26.59 o
   3  -8   5        238.96        276.19        35.53 o
   4  -8   5          7.98          6.41        34.28 o
   5  -8   5        239.08        203.96        51.42 o
   6  -8   5         65.27        102.72        43.65 o
  -5  -7   5         13.85        -28.98        28.98 o
  -4  -7   5         60.03         77.44        34.90 o
  -3  -7   5        175.83        180.29        43.04 o
  -2  -7   5          9.03         -7.83        17.84 o
  -1  -7   5        840.03        913.84        49.01 o
   0  -7   5        437.41        443.78        39.71 o
   1  -7   5        198.12        174.53        32.25 o
   2  -7   5        792.28        764.11        47.36 o
   3  -7   5         43.32         70.34        51.61 o
   4  -7   5        512.01        502.14        62.52 o
   5  -7   5         19.38         27.75        30.83 o
   6  -7   5        166.61        208.40        51.55 o
   7  -7   5         85.41         88.42        42.79 o
  -5  -6   5        109.44         89.65        36.75 o
  -4  -6   5        257.56        268.70        46.24 o
  -3  -6   5         39.55         17.44        25.40 o
  -2  -6   5        715.22        718.36        43.49 o
  -1  -6   5        347.75        334.93        32.68 o
   0  -6   5        380.64        374.88        49.94 o
   1  -6   5        514.04        545.57        40.23 o
   2  -6   5          2.80         24.97        17.32 o
   3  -6   5        524.31        556.22        40.64 o
   4  -6   5         32.11         32.07        17.71 o
   5  -6   5        176.25        172.89        43.41 o
   6  -6   5        195.19        171.90        43.90 o
   7  -6   5          0.22          7.15        35.14 o
   8  -6   5         38.72         25.03        41.68 o
  -5  -5   5        117.73         67.95        32.19 o
  -4  -5   5          5.31        -15.04        22.57 o
  -3  -5   5        335.98        373.99        38.60 o
  -2  -5   5        506.66        545.98        38.62 o
  -1  -5   5        264.34        257.43        26.55 o
   0  -5   5       1712.77       1872.89        81.94 o
   1  -5   5         37.89         57.01        19.79 o
   2  -5   5       1239.52       1222.95        56.29 o
   3  -5   5        236.01        208.67        23.98 o
   4  -5   5        373.95        385.12        34.22 o
   5  -5   5        230.35        255.76        45.38 o
   6  -5   5         27.60         86.20        33.91 o
   7  -5   5         34.19         16.28        31.82 o
   8  -5   5          4.54         25.53        35.88 o
  -5  -4   5         10.99          6.17        23.92 o
  -4  -4   5        361.04        350.96        45.26 o
  -3  -4   5         36.10         41.04        16.86 o
  -2  -4   5        355.64        361.49        40.69 o
  -1  -4   5        717.92        704.56        35.15 o
   0  -4   5          0.71         12.92        13.95 o
   1  -4   5        130.06        136.05        28.12 o
   2  -4   5        266.14        274.89        35.02 o
   3  -4   5          8.08         20.88        13.37 o
   4  -4   5         37.16         27.94        14.93 o
   5  -4   5        159.31        142.06        33.42 o
   6  -4   5         73.44         63.26        31.20 o
   7  -4   5        178.15        131.21        39.34 o
   8  -4   5          0.88         30.95        33.30 o
   9  -4   5        136.02        162.65        47.60 o
  -8  -3   5         27.47         30.09        40.32 o
  -7  -3   5        158.79        138.98        41.19 o
  -6  -3   5          7.74         -7.77        24.66 o
  -5  -3   5        430.54        479.03        37.04 o
  -4  -3   5        141.69        194.14        23.85 o
  -3  -3   5        260.88        289.63        20.96 o
  -2  -3   5        546.58        597.58        24.64 o
  -1  -3   5         64.41         43.44        19.17 o
   0  -3   5        407.48        406.93        20.21 o
   1  -3   5        270.10        260.99        22.74 o
   2  -3   5          5.84         11.87         7.50 o
   3  -3   5        374.59        364.07        19.18 o
   4  -3   5         91.70        107.34        14.02 o
   5  -3   5        133.42        152.25        20.59 o
   6  -3   5        210.68        200.42        26.39 o
   7  -3   5         37.85         48.08        20.10 o
   8  -3   5         31.85         41.77        20.58 o
   9  -3   5          9.92         12.40        21.36 o
  -8  -2   5         54.78        101.37        42.30 o
  -7  -2   5         34.48         52.90        34.04 o
  -6  -2   5         17.52         24.17        26.64 o
  -5  -2   5        428.06        437.56        34.34 o
  -4  -2   5          0.11          4.13        14.24 o
  -3  -2   5        452.39        447.86        22.54 o
  -2  -2   5        317.10        341.69        19.60 o
  -1  -2   5       2367.92       2305.57        64.85 o
   1  -2   5          4.95         -3.31        13.56 o
   2  -2   5       2668.57       2656.10        57.62 o
   3  -2   5        392.62        387.44        18.68 o
   4  -2   5         42.24         40.07        12.09 o
   5  -2   5        261.13        280.46        19.74 o
   6  -2   5         28.42          3.06        18.19 o
   7  -2   5         62.20         37.83        18.14 o
   8  -2   5         98.28         86.38        22.77 o
   9  -2   5          3.62         15.20        21.02 o
  10  -2   5         50.07         32.93        32.68 o
  -8  -1   5         18.64          8.63        32.68 o
  -7  -1   5         29.44         10.85        28.61 o
  -6  -1   5        238.06        209.27        40.69 o
  -5  -1   5         19.02         29.60        23.18 o
  -4  -1   5        606.10        626.52        26.83 o
  -3  -1   5        281.62        283.66        18.96 o
  -2  -1   5        383.18        340.83        25.02 o
  -1  -1   5       3096.92       3039.62        63.15 o
   0  -1   5          1.06          0.78         7.80 o
   1  -1   5        929.93        971.14        26.47 o
   2  -1   5       2697.75       2646.41        56.17 o
   3  -1   5         17.85         22.65         8.20 o
   4  -1   5        332.92        360.18        20.21 o
   5  -1   5        317.76        325.72        20.72 o
   6  -1   5        147.15        139.42        22.30 o
   7  -1   5        238.02        239.77        29.97 o
   8  -1   5          3.40         -4.50        16.96 o
   9  -1   5        153.37        104.29        26.13 o
  10  -1   5         21.40         45.01        34.53 o
  -8   0   5        114.04         58.82        35.02 o
  -7   0   5         35.61         21.70        29.10 o
  -6   0   5          0.06        -20.35        20.35 o
  -5   0   5        103.24         63.75        26.27 o
  -4   0   5        156.77        178.10        16.51 o
  -3   0   5        196.28        206.79        20.45 o
  -2   0   5        414.68        392.42        19.92 o
  -1   0   5       1300.91       1377.06        38.86 o
   0   0   5        504.50        435.30        32.93 o
   1   0   5       3710.87       3813.90        74.10 o
   2   0   5          7.41         -1.45         8.81 o
   3   0   5       3174.41       3195.37        67.12 o
   4   0   5        221.86        246.54        16.80 o
   5   0   5        874.66        849.08        29.41 o
   6   0   5        334.72        392.55        33.48 o
   7   0   5         59.77         74.03        20.56 o
   8   0   5        151.02        115.65        30.89 o
   9   0   5          1.57        -12.38        18.28 o
  10   0   5         15.07         -6.83        21.82 o
  -8   1   5         45.94         97.30        40.82 o
  -7   1   5         60.30         -9.99        27.25 o
  -6   1   5         30.12         67.08        30.09 o
  -5   1   5        799.07        926.47        66.47 o
  -4   1   5          6.02         -3.71        11.92 o
  -3   1   5       1405.81       1465.02        48.66 o
  -2   1   5        276.43        310.76        15.71 o
  -1   1   5       5356.23       5819.25       190.40 o
   0   1   5       1106.89       1055.83        51.67 o
   1   1   5       4970.00       4783.90       269.90 o
   2   1   5       5056.62       5026.03        96.25 o
   3   1   5        366.69        437.64        18.50 o
   4   1   5        279.92        313.23        21.01 o
   5   1   5         36.40         29.41        10.59 o
   6   1   5          1.79         -9.73        12.64 o
   7   1   5         32.88         35.20        18.61 o
   8   1   5          5.47         18.53        18.04 o
   9   1   5          1.32         -7.05        19.24 o
  10   1   5          1.97        -13.47        23.17 o
  -8   2   5          4.42          2.84        29.10 o
  -7   2   5         72.90         58.82        31.45 o
  -6   2   5        208.40        164.63        37.12 o
  -5   2   5         87.73        122.45        29.72 o
  -4   2   5        804.52        818.46        28.06 o
  -3   2   5        133.78        164.99        17.54 o
  -2   2   5       1193.73       1130.24        29.79 o
  -1   2   5        825.31        832.01        44.02 o
   0   2   5        183.46        215.06        24.66 o
   1   2   5       2136.92       1913.06        63.82 o
   2   2   5        868.88        886.52        25.71 o
   3   2   5        163.71        183.47        14.20 o
   4   2   5        482.12        538.34        22.30 o
   5   2   5        258.65        303.24        20.37 o
   6   2   5         97.04        104.13        14.97 o
   7   2   5         50.90         55.92        21.33 o
   8   2   5          0.47         15.03        16.82 o
   9   2   5        122.03         90.80        27.19 o
  10   2   5          6.39         -6.94        29.66 o
  -8   3   5         48.20         51.79        33.05 o
  -7   3   5         69.13         63.26        31.08 o
  -6   3   5          0.22         -7.89        19.36 o
  -5   3   5        635.36        568.24        58.08 o
  -4   3   5        503.38        489.23        44.58 o
  -3   3   5          4.92         -1.95         5.56 o
  -2   3   5       2466.56       2432.56        62.43 o
  -1   3   5        161.80        172.84        12.93 o
   0   3   5        524.50        527.65        33.97 o
   1   3   5       1823.55       1722.79        66.59 o
   2   3   5       1119.50       1016.85        47.84 o
   3   3   5       1643.36       1549.13        39.42 o
   4   3   5        185.86        196.90        15.89 o
   5   3   5        354.90        407.31        28.67 o
   6   3   5        337.25        403.95        25.28 o
   7   3   5          0.64         -4.70        27.38 o
   8   3   5         74.58         74.03        22.56 o
   9   3   5         54.93         53.75        24.00 o
  10   3   5          1.97         -2.60        22.48 o
  -8   4   5        109.43         73.50        37.86 o
  -7   4   5         21.72          7.40        27.38 o
  -6   4   5        296.64        342.57        52.04 o
  -5   4   5        419.12        454.73        35.32 o
  -4   4   5        119.33        127.99        19.49 o
  -3   4   5        389.47        435.69        23.20 o
  -2   4   5        199.20        202.74        27.31 o
  -1   4   5        245.49        283.08        18.34 o
   0   4   5         60.96         71.40        11.05 o
   1   4   5        202.64        205.36        19.30 o
   2   4   5       2593.94       2468.57        66.55 o
   3   4   5       1110.64       1121.04        40.89 o
   4   4   5        168.43        184.96        20.92 o
   5   4   5       1805.53       1810.99        63.29 o
   6   4   5         32.26         26.48        21.03 o
   7   4   5        141.22        181.24        27.92 o
   8   4   5         47.16         30.85        20.54 o
   9   4   5          6.51        -16.17        20.16 o
  -8   5   5          7.37         31.45        32.43 o
  -7   5   5         32.85          7.52        27.25 o
  -6   5   5         22.67         -2.71        21.95 o
  -5   5   5         93.67         69.06        19.21 o
  -4   5   5        208.17        208.30        27.93 o
  -3   5   5        161.65        203.59        23.72 o
  -2   5   5        182.10        169.77        17.92 o
  -1   5   5       1010.18        993.37        35.00 o
   1   5   5        818.81        788.58        87.06 o
   2   5   5        665.43        662.64        29.77 o
   3   5   5        331.78        285.91        23.25 o
   4   5   5        582.70        594.79        62.89 o
   5   5   5         65.96        103.34        27.50 o
   6   5   5        114.37        120.42        22.85 o
   7   5   5         94.64         77.35        26.64 o
   8   5   5          0.09         -1.12        22.57 o
   9   5   5         57.66         36.77        24.69 o
  -8   6   5         13.71        -14.67        29.23 o
  -7   6   5         45.27         28.36        30.46 o
  -6   6   5          1.83         32.31        25.16 o
  -5   6   5        660.25        673.58        46.09 o
  -4   6   5        191.20        229.85        26.86 o
  -3   6   5        560.09        455.13        29.24 o
  -2   6   5       1639.89       1661.67        43.39 o
  -1   6   5         99.60        149.09        24.17 o
   0   6   5        703.06        709.80        44.15 o
   1   6   5          4.58         16.02        10.38 o
   2   6   5        754.61        820.38        34.90 o
   3   6   5         99.92         86.84        16.40 o
   4   6   5          2.57          7.58        18.62 o
   5   6   5        281.92        253.48        27.47 o
   6   6   5        127.58        145.19        26.27 o
   7   6   5          5.51         -2.98        18.05 o
   8   6   5         76.10         82.79        27.38 o
   9   6   5         20.70          9.14        24.35 o
  -7   7   5          1.41         19.73        27.25 o
  -6   7   5        129.64        171.41        40.57 o
  -5   7   5         52.83         66.76        22.09 o
  -4   7   5         94.05         88.63        64.62 o
  -3   7   5        554.51        515.15        46.43 o
  -2   7   5         66.72         57.06        15.64 o
  -1   7   5        459.25        459.10        44.02 o
   0   7   5        610.50        666.52        47.11 o
   1   7   5         84.81        103.16        16.73 o
   2   7   5       1113.13       1149.22        44.18 o
   3   7   5         25.97         27.64        18.83 o
   4   7   5        364.79        398.68        31.96 o
   5   7   5        567.18        607.22        42.41 o
   6   7   5          0.08         22.34        16.59 o
   7   7   5         56.10         45.81        21.09 o
   8   7   5         83.55        104.27        28.51 o
   9   7   5          1.87         23.86        40.76 o
  -7   8   5          0.95         -2.96        26.76 o
  -6   8   5        143.06        147.49        38.47 o
  -5   8   5          4.53         14.13        17.51 o
  -4   8   5        416.96        437.30        36.68 o
  -3   8   5        262.93        328.58        30.21 o
  -2   8   5        820.36        811.93        39.05 o
  -1   8   5        847.25        926.59        59.07 o
   1   8   5        827.95        828.56        37.82 o
   2   8   5        216.05        256.22        29.64 o
   3   8   5         19.92         51.64        12.98 o
   4   8   5        438.94        466.92        42.80 o
   5   8   5         60.46         55.56        16.31 o
   6   8   5        159.19        176.57        39.89 o
   7   8   5        125.13        162.92        32.74 o
   8   8   5          5.74        -22.10        22.10 o
   9   8   5         52.89         31.32        37.86 o
  -6   9   5         11.47        -10.11        24.91 o
  -5   9   5        121.42         97.18        24.30 o
  -4   9   5          7.06        -16.33        28.79 o
  -3   9   5         79.45        101.91        30.89 o
  -2   9   5        438.70        449.76        34.55 o
  -1   9   5         28.22         41.43        25.03 o
   1   9   5        616.56        661.33        37.57 o
   2   9   5          1.03         -2.33        13.32 o
   3   9   5        157.25        178.63        19.19 o
   4   9   5        123.56        142.89        19.91 o
   5   9   5        181.56        177.94        22.17 o
   6   9   5        158.04        126.85        26.38 o
   7   9   5          2.77         15.16        22.54 o
   8   9   5         93.42         20.47        44.02 o
  -5  10   5         64.61         99.76        42.54 o
  -4  10   5         53.25         25.28        32.19 o
  -3  10   5        388.34        414.46        56.23 o
  -2  10   5          3.61         -3.82        24.54 o
  -1  10   5        553.05        594.01        63.51 o
   0  10   5        273.00        244.78        41.68 o
   1  10   5         97.46        113.69        22.30 o
   2  10   5        384.10        364.59        34.74 o
   3  10   5          1.22          0.97        16.76 o
   4  10   5        126.49        138.42        27.55 o
   5  10   5        107.57        154.20        28.69 o
   6  10   5          2.71        -20.48        20.48 o
   7  10   5         37.08         37.98        42.79 o
  -5  11   5         19.81         50.81        42.67 o
  -4  11   5        101.10         98.28        40.94 o
  -3  11   5         11.80          0.62        31.94 o
  -2  11   5        331.46        400.03        56.85 o
  -1  11   5        295.48        327.03        53.27 o
   0  11   5          9.98         13.07        29.60 o
   1  11   5        598.31        512.57        41.99 o
   2  11   5         85.17         71.15        21.98 o
   3  11   5        138.90        121.26        26.66 o
   4  11   5        214.73        298.98        36.52 o
   5  11   5         16.93         12.01        22.70 o
   6  11   5         81.07         93.56        29.18 o
  -5  12   5        133.67        191.39        58.94 o
  -4  12   5          0.57         43.78        42.42 o
  -3  12   5        218.69        236.52        54.75 o
  -2  12   5         95.00         59.31        41.06 o
   0  12   5        133.59        170.79        42.30 o
   1  12   5         24.11          9.33        18.54 o
   2  12   5          8.42         -6.79        17.66 o
   3  12   5         17.58         26.37        22.72 o
   4  12   5         63.68         68.55        30.83 o
   5  12   5          3.85        -21.41        22.56 o
  -3  13   5         40.13         38.97        42.05 o
  -2  13   5          0.66        -10.36        36.01 o
  -1  13   5         32.56          1.60        32.80 o
   0  13   5        147.51        114.68        44.64 o
   1  13   5          1.30         13.28        21.23 o
   2  13   5        161.94        161.82        31.35 o
   3  13   5        164.22        207.51        34.70 o
   4  13   5         28.56         40.70        26.90 o
  -1  14   5        131.83        163.15        49.70 o
   0  14   5          5.98         50.07        40.57 o
   1  14   5        275.98        289.96        55.18 o
   2  14   5        107.70         47.11        32.43 o
   1 -10   6          1.81         14.85        27.21 o
   2 -10   6          0.06        -14.31        27.28 o
   3 -10   6         37.90         30.21        43.28 o
  -2  -9   6        154.26        121.84        45.50 o
  -1  -9   6          1.09        -30.21        30.21 o
   0  -9   6        166.74        218.14        51.55 o
   1  -9   6          4.38         41.93        37.36 o
   2  -9   6        282.07        323.59        41.38 o
   3  -9   6        118.61         60.69        28.59 o
   4  -9   6         34.22         80.03        45.13 o
   5  -9   6         36.93         49.82        46.37 o
  -3  -8   6        117.37        128.86        42.79 o
  -2  -8   6          5.39        -14.67        26.76 o
  -1  -8   6         71.43         99.27        37.86 o
   0  -8   6         11.23         14.71        22.45 o
   1  -8   6        145.01         70.47        26.65 o
   2  -8   6        215.14        215.64        56.54 o
   3  -8   6          0.27         15.35        22.81 o
   4  -8   6        159.97        181.03        50.19 o
   5  -8   6         24.92         29.47        39.34 o
   6  -8   6         68.17         54.51        45.01 o
  -5  -7   6        110.86        127.14        43.90 o
  -4  -7   6        163.53        170.18        44.64 o
  -3  -7   6         13.56        -21.58        28.36 o
  -2  -7   6        133.17         97.42        37.12 o
  -1  -7   6          2.31         26.76        25.53 o
   0  -7   6        237.94        252.17        48.28 o
   1  -7   6        178.98        217.18        45.57 o
   2  -7   6          0.14          4.26        19.01 o
   3  -7   6        130.71        125.64        43.72 o
   4  -7   6         26.67         31.32        32.06 o
   5  -7   6         56.66         66.47        39.09 o
   6  -7   6        174.79        171.04        46.86 o
   7  -7   6         22.67         14.06        39.46 o
  -5  -6   6        252.88        351.33        55.62 o
  -4  -6   6         14.94         18.13        28.73 o
  -3  -6   6        516.54        564.29        65.36 o
  -2  -6   6         37.65         33.17        29.47 o
  -1  -6   6        729.00        744.29        91.68 o
   0  -6   6        580.68        584.23        43.94 o
   1  -6   6          9.77        -16.91        16.91 o
   2  -6   6        158.87        164.42        26.51 o
   3  -6   6          1.59         20.70        18.56 o
   4  -6   6        161.88        205.21        28.43 o
   5  -6   6        147.18        183.37        42.30 o
   6  -6   6         36.75         28.36        36.01 o
   7  -6   6          8.66         24.54        40.32 o
  -5  -5   6          0.05         10.24        28.49 o
  -4  -5   6        323.49        325.31        51.05 o
  -3  -5   6         28.95        -16.15        24.42 o
  -2  -5   6        244.74        242.31        43.90 o
  -1  -5   6        777.70        827.45        41.93 o
   0  -5   6         85.16        100.75        31.20 o
   1  -5   6          2.70         -0.17        15.64 o
   2  -5   6         58.36         72.48        19.14 o
   3  -5   6         62.91        102.93        21.68 o
   4  -5   6        354.22        378.18        33.36 o
   5  -5   6        159.63        127.88        37.12 o
   6  -5   6         69.09         85.33        37.86 o
   7  -5   6        135.78         81.02        41.06 o
   8  -5   6          6.29          5.55        34.90 o
  -5  -4   6         10.82        -21.83        25.53 o
  -4  -4   6         17.78         34.53        26.27 o
  -3  -4   6          0.77        -10.24        21.46 o
  -2  -4   6        396.90        348.98        46.24 o
  -1  -4   6       1024.48       1124.69        90.95 o
   0  -4   6         70.44        111.11        28.49 o
   1  -4   6        457.64        499.00        32.46 o
   2  -4   6         36.75         38.46        15.91 o
   3  -4   6       1645.35       1612.07        58.36 o
   4  -4   6         73.73         88.34        23.31 o
   5  -4   6        271.23        295.34        45.50 o
   6  -4   6         80.56        106.30        35.27 o
   7  -4   6         62.66         53.52        32.80 o
   8  -4   6         20.56        -28.12        30.21 o
   9  -4   6          0.36          8.63        37.49 o
  -5  -3   6        138.18        142.55        25.35 o
  -4  -3   6        452.74        474.29        48.77 o
  -3  -3   6       1318.26       1363.35        52.96 o
  -2  -3   6          1.15          7.14        13.04 o
  -1  -3   6       1371.60       1435.75        39.90 o
   0  -3   6         44.63          1.85        12.21 o
   1  -3   6       1312.19       1331.95        48.39 o
   2  -3   6        118.31        121.27        19.66 o
   3  -3   6         67.58         61.27        13.60 o
   4  -3   6        121.32        147.47        36.21 o
   5  -3   6        262.15        253.94        24.74 o
   6  -3   6         79.09         76.72        36.99 o
   7  -3   6         41.99         63.66        20.33 o
   8  -3   6        233.70        237.14        49.33 o
   9  -3   6        146.55        122.33        45.50 o
  -7  -2   6         42.22         80.40        35.27 o
  -6  -2   6          8.33         14.67        28.36 o
  -5  -2   6         42.70         31.51        17.35 o
  -4  -2   6        449.63        488.55        36.27 o
  -3  -2   6        169.72        179.24        22.35 o
  -2  -2   6         28.79         33.55        21.33 o
  -1  -2   6        777.86        626.69       134.97 o
   0  -2   6         26.91         -0.62         7.89 o
   1  -2   6        774.56        770.75        32.95 o
   2  -2   6       1695.88       1712.80        42.93 o
   3  -2   6         31.24         31.19         9.80 o
   4  -2   6        293.23        353.42        22.15 o
   5  -2   6         20.06         13.01        10.47 o
   6  -2   6        741.69        817.61        42.51 o
   7  -2   6        421.12        448.84        38.03 o
   8  -2   6         15.11          3.05        32.49 o
   9  -2   6        159.09        135.19        35.45 o
  10  -2   6          0.62          0.49        31.94 o
  -7  -1   6         36.66         34.53        34.04 o
  -6  -1   6          7.40         -2.47        25.53 o
  -5  -1   6        127.86        190.28        38.72 o
  -4  -1   6        435.34        465.49        34.03 o
  -3  -1   6         33.46         33.56        14.52 o
  -2  -1   6        579.25        567.78        30.46 o
  -1  -1   6         92.16         90.67        12.42 o
   0  -1   6       2363.44       2412.54       100.26 o
   1  -1   6       3414.60       3367.60        86.12 o
   2  -1   6          0.15         20.50         8.04 o
   3  -1   6       1172.56       1148.62        33.26 o
   4  -1   6          1.29         19.93         9.46 o
   5  -1   6        722.05        759.25        47.15 o
   6  -1   6        539.01        537.77        37.78 o
   7  -1   6          0.72        -13.71        13.71 o
   8  -1   6         45.07         24.42        23.12 o
   9  -1   6         24.34          6.91        32.37 o
  10  -1   6          6.37          0.00        29.60 o
  -7   0   6          2.68         -2.84        28.36 o
  -6   0   6         27.65         66.22        31.82 o
  -5   0   6        227.31        248.23        42.30 o
  -4   0   6          0.26         -7.19        25.40 o
  -3   0   6         27.31         28.86        20.84 o
  -2   0   6          1.56         -8.36        10.09 o
  -1   0   6       1761.59       1763.51        48.04 o
   0   0   6       1960.29       2056.39        53.60 o
   1   0   6        929.91        900.03        25.37 o
   2   0   6        855.65        941.62        30.38 o
   3   0   6        485.35        478.24        20.16 o
   4   0   6        115.63        121.27        13.38 o
   5   0   6        810.60        852.84        30.42 o
   6   0   6         36.55         42.59        16.41 o
   7   0   6         67.84         57.17        32.68 o
   8   0   6          2.67         28.07        19.09 o
   9   0   6         13.93         18.79        31.88 o
  10   0   6         25.07         60.77        25.49 o
  -7   1   6        185.75        140.83        41.93 o
  -6   1   6        419.69        439.37        58.70 o
  -5   1   6         38.97         40.82        25.03 o
  -4   1   6        691.37        730.01        35.90 o
  -3   1   6        196.68        175.19        20.06 o
  -2   1   6       1459.77       1437.20        49.07 o
  -1   1   6        840.60        815.98        48.34 o
   0   1   6        158.25        223.69        27.75 o
   1   1   6        124.43        157.32        20.86 o
   2   1   6         46.75         30.36         8.99 o
   3   1   6        113.62         84.40        16.32 o
   4   1   6         37.65         44.88        10.87 o
   5   1   6        211.07        246.78        40.35 o
   6   1   6          3.07         -6.17        10.78 o
   7   1   6         12.90         -7.05        16.04 o
   8   1   6          4.15         33.96        32.49 o
   9   1   6        102.52         84.99        26.42 o
  10   1   6         46.89         28.46        34.16 o
  -8   2   6        138.05        137.13        45.87 o
  -7   2   6         62.98         68.07        34.04 o
  -6   2   6          0.00         -3.82        24.05 o
  -5   2   6         96.00         99.02        30.71 o
  -4   2   6          1.48          0.99        19.24 o
  -3   2   6         84.80         99.20        16.01 o
  -2   2   6        352.11        302.69        16.87 o
  -1   2   6         95.98        117.89        21.70 o
   0   2   6        137.62        117.64        22.57 o
   1   2   6         61.66         56.49        11.97 o
   2   2   6        280.83        274.87        23.66 o
   3   2   6       2619.68       2405.94        54.92 o
   4   2   6        531.27        540.30        23.26 o
   5   2   6         67.10         64.30        12.92 o
   6   2   6        237.19        253.11        23.79 o
   7   2   6         41.97         36.16        19.05 o
   8   2   6        175.11        222.87        32.19 o
   9   2   6         35.38         44.75        24.49 o
  10   2   6          1.76         21.00        26.19 o
  -7   3   6          6.98        -21.21        21.21 o
  -6   3   6         16.01         17.63        23.80 o
  -5   3   6        185.61        120.97        31.57 o
  -4   3   6        105.53        123.44        28.24 o
  -3   3   6        687.02        649.88        31.45 o
  -2   3   6        365.36        404.03        35.88 o
  -1   3   6        861.75        864.76        27.16 o
   0   3   6        391.85        426.92        34.28 o
   1   3   6        663.33        636.62        20.43 o
   2   3   6       4519.04       4472.41        88.76 o
   3   3   6       1716.94       1582.33        41.04 o
   4   3   6          4.52          9.40         8.10 o
   5   3   6        295.19        337.73        61.16 o
   6   3   6          3.38          8.46        10.72 o
   7   3   6         91.03         96.06        22.12 o
   8   3   6        129.51        174.92        29.69 o
   9   3   6          0.23        -17.26        17.26 o
  10   3   6         36.40         44.52        26.42 o
  -7   4   6         87.03         58.33        32.06 o
  -6   4   6        153.24        156.49        37.98 o
  -5   4   6        100.20         73.25        27.01 o
  -4   4   6       1169.45       1154.11        72.14 o
  -3   4   6        415.83        432.03        24.78 o
  -2   4   6        292.35        287.99        19.14 o
  -1   4   6        456.39        437.65        20.64 o
   0   4   6        352.94        322.02        17.88 o
   1   4   6       1736.38       1648.07        40.18 o
   2   4   6       1256.26       1190.61        33.11 o
   3   4   6         41.49         38.15         9.97 o
   4   4   6        108.96        106.07        13.69 o
   5   4   6         97.50         98.47        15.33 o
   6   4   6        273.77        270.78        22.66 o
   7   4   6        193.57        172.42        27.65 o
   8   4   6          2.46         18.09        20.54 o
   9   4   6         78.58         57.77        25.38 o
  -7   5   6         12.06         25.90        31.82 o
  -6   5   6          4.29        -15.41        22.44 o
  -5   5   6        395.24        489.44        59.19 o
  -4   5   6        338.49        380.06        49.08 o
  -3   5   6         37.75         31.22        10.34 o
  -2   5   6        267.20        284.35        20.75 o
  -1   5   6         77.96         22.95        25.53 o
   0   5   6        340.72        300.94        19.86 o
   1   5   6        881.46        887.89        55.62 o
   2   5   6          9.04          0.54         9.88 o
   3   5   6        377.62        349.46        25.98 o
   4   5   6        176.58        191.00        22.31 o
   5   5   6        469.60        509.90        47.54 o
   6   5   6        842.15        780.61        59.25 o
   7   5   6         23.05          5.48        19.52 o
   8   5   6        102.17        113.59        27.77 o
   9   5   6         27.79          0.89        22.64 o
  -7   6   6          5.69          4.69        28.12 o
  -6   6   6        141.77        123.19        38.10 o
  -5   6   6        149.44        149.95        36.62 o
  -4   6   6         34.64         23.92        21.83 o
  -3   6   6         82.54         96.89        20.29 o
  -2   6   6          3.29          2.86        10.07 o
  -1   6   6       1204.94       1229.64        42.64 o
   0   6   6        236.26        268.58        29.23 o
   1   6   6          2.36         -6.53         9.42 o
   2   6   6        774.65        788.19        54.81 o
   3   6   6         21.12         10.58        11.34 o
   4   6   6        236.65        270.14        26.59 o
   5   6   6        722.52        715.40        39.59 o
   6   6   6         74.47         90.84        34.96 o
   7   6   6          3.21        -16.96        16.96 o
   8   6   6         21.29         -7.56        20.60 o
   9   6   6         10.63         -8.20        23.80 o
  -7   7   6         51.44         44.39        34.77 o
  -6   7   6         37.35         -0.74        24.79 o
  -5   7   6         70.26         64.74        29.47 o
  -4   7   6        122.95        110.00        32.80 o
  -3   7   6          2.99          3.39        13.30 o
  -2   7   6        360.29        361.88        22.60 o
  -1   7   6        781.55        752.22        48.34 o
   0   7   6        135.04        144.28        26.39 o
   1   7   6         68.86        105.18        23.31 o
   2   7   6        228.67        252.33        31.26 o
   3   7   6        445.03        446.53        31.81 o
   4   7   6        920.42       1038.35        46.53 o
   5   7   6        191.22        213.57        26.85 o
   6   7   6        192.02        198.83        29.22 o
   7   7   6         39.71         35.72        21.30 o
   8   7   6         43.01         26.49        25.09 o
   9   7   6         86.78         59.66        30.58 o
  -7   8   6         51.24         38.47        34.28 o
  -6   8   6          1.50          9.13        27.38 o
  -5   8   6        234.79        233.31        44.39 o
  -4   8   6         56.90         32.43        24.54 o
  -3   8   6        134.47        131.92        21.71 o
  -2   8   6       1191.34       1175.89        38.50 o
  -1   8   6        196.94        251.07        36.38 o
   0   8   6        153.01        158.21        30.46 o
   1   8   6        222.26        243.30        34.65 o
   2   8   6        564.87        497.07        39.95 o
   3   8   6       1146.26       1257.39        50.48 o
   4   8   6         75.00        131.99        21.89 o
   5   8   6        260.47        301.76        53.58 o
   6   8   6         86.99        101.40        24.16 o
   7   8   6         12.24         11.08        27.75 o
   8   8   6         67.93         84.42        40.32 o
   9   8   6         22.68         15.91        38.35 o
  -6   9   6         15.78          5.06        26.88 o
  -5   9   6         20.33          9.50        26.02 o
  -4   9   6         66.90         31.32        24.29 o
  -3   9   6        384.75        425.72        36.00 o
  -2   9   6        203.35        215.14        25.47 o
  -1   9   6        105.70        112.71        31.69 o
   0   9   6        174.23        171.41        32.68 o
   1   9   6         22.24          5.67        22.32 o
   2   9   6        803.32        814.97        41.01 o
   3   9   6        352.52        406.32        43.04 o
   4   9   6          8.67         20.88        16.79 o
   5   9   6        414.16        468.41        39.61 o
   6   9   6         12.54         -1.77        19.13 o
   7   9   6        153.55        206.30        34.25 o
   8   9   6        173.90        127.49        32.97 o
  -3  10   6         97.47        122.19        23.55 o
  -2  10   6        153.80        126.76        22.69 o
  -1  10   6        232.05        246.01        43.28 o
   0  10   6          0.39         -3.82        23.43 o
   1  10   6        655.11        759.62        60.55 o
   2  10   6        280.74        253.34        31.01 o
   3  10   6         29.81         31.97        17.39 o
   4  10   6        153.05        115.55        36.87 o
   5  10   6         11.92         18.74        33.30 o
   6  10   6        193.39        137.87        46.86 o
   7  10   6         49.99         38.10        42.42 o
  -3  11   6         97.99        120.48        39.34 o
  -2  11   6        128.07        153.77        41.80 o
   0  11   6        170.09        194.96        41.68 o
   1  11   6        178.11        113.33        34.28 o
   2  11   6         12.29         25.40        27.50 o
   3  11   6         20.76        -16.03        27.01 o
   4  11   6          2.50         41.19        33.67 o
   5  11   6        189.95        148.84        46.74 o
   6  11   6        124.13        119.12        48.46 o
   7  11   6          2.25        -36.99        37.36 o
  -3  12   6          3.65         18.25        33.91 o
  -2  12   6          5.00         -5.92        32.56 o
  -1  12   6         77.44        109.50        39.09 o
   0  12   6        200.03        171.78        42.17 o
   1  12   6         66.36        141.94        40.20 o
   2  12   6        152.44        145.64        41.06 o
   3  12   6         83.51         62.03        36.75 o
   4  12   6         92.44        129.48        44.64 o
   5  12   6        414.68        292.63        58.57 o
   6  12   6          3.75        -33.05        37.86 o
  -3  13   6         35.04         75.10        46.00 o
  -1  13   6        381.68        410.76        62.77 o
   0  13   6          1.12         -3.45        32.93 o
   1  13   6        317.85        273.76        53.77 o
   2  13   6         36.45         34.40        35.02 o
   3  13   6        131.49        166.97        50.93 o
   4  13   6        185.35        134.78        49.57 o
  -1  14   6         28.61          1.36        35.76 o
   0  14   6         99.14        117.15        46.98 o
   1  14   6        185.74        152.17        49.33 o
   2  14   6         42.41         28.86        39.46 o
   0  -9   7          3.27        -33.42        33.42 o
   1  -9   7         47.30         44.27        41.93 o
   2  -9   7         75.91         40.61        29.28 o
   3  -9   7          0.08          5.18        38.60 o
   4  -9   7         81.52         33.67        41.80 o
  -2  -8   7         69.31         54.88        37.36 o
  -1  -8   7         69.62         43.41        36.01 o
   0  -8   7         63.66         41.68        38.60 o
   1  -8   7        137.16        160.68        47.60 o
   2  -8   7          0.31         -8.48        23.61 o
   3  -8   7        208.31        273.79        37.36 o
   4  -8   7         66.45         54.01        41.68 o
   5  -8   7         15.75         21.33        42.42 o
  -4  -7   7         38.99         58.08        39.21 o
  -3  -7   7        122.03        108.27        42.91 o
  -2  -7   7          1.42        -27.38        28.73 o
  -1  -7   7         22.11          5.43        27.25 o
   0  -7   7         28.62         33.05        33.17 o
   1  -7   7          4.56         -2.18        21.35 o
   2  -7   7         28.32         -0.33        21.41 o
   3  -7   7        113.91         95.04        50.50 o
   4  -7   7          0.69         -7.28        30.46 o
   5  -7   7        105.99        131.21        43.53 o
   6  -7   7         92.43         95.08        45.87 o
  -5  -6   7          0.02        -10.11        32.68 o
  -4  -6   7        197.57        132.19        42.42 o
  -3  -6   7        204.85        209.39        46.74 o
  -2  -6   7         36.82         53.15        33.42 o
  -1  -6   7        434.12        524.46        62.27 o
   0  -6   7          0.22        -23.92        23.92 o
   1  -6   7        630.57        644.32        76.39 o
   2  -6   7         71.74         65.99        22.57 o
   3  -6   7        298.46        307.02        34.95 o
   4  -6   7        295.76        329.86        35.60 o
   5  -6   7          6.26        -27.75        27.75 o
   6  -6   7         55.81         92.86        40.94 o
   7  -6   7          4.42        -33.05        33.05 o
  -5  -5   7         78.31         54.26        37.36 o
  -4  -5   7        205.24        216.67        45.63 o
  -3  -5   7         24.34         58.08        31.20 o
  -2  -5   7        379.20        335.17        51.55 o
  -1  -5   7         72.87         62.27        28.86 o
   0  -5   7        443.64        464.65        56.11 o
   1  -5   7        272.79        283.19        31.04 o
   2  -5   7        123.63        125.51        23.58 o
   3  -5   7        468.48        511.12        39.67 o
   4  -5   7         18.67         10.25        23.68 o
   5  -5   7         77.32        125.41        37.61 o
   6  -5   7         59.40         81.63        38.23 o
   7  -5   7          2.26         12.45        37.12 o
   8  -5   7          2.45         14.06        39.95 o
  -5  -4   7         69.60         70.17        35.64 o
  -4  -4   7         18.59        -19.61        25.53 o
  -3  -4   7        287.13        267.96        45.26 o
  -2  -4   7         60.89         85.09        31.08 o
  -1  -4   7         94.64         86.69        32.56 o
   0  -4   7        226.75        227.27        38.72 o
   1  -4   7         11.56         21.39        16.57 o
   2  -4   7         45.14         66.10        18.66 o
   3  -4   7         83.30         67.87        30.03 o
   4  -4   7          0.68          6.45        16.65 o
   5  -4   7         87.96         50.56        31.45 o
   6  -4   7        100.21         69.80        34.65 o
   7  -4   7         12.53         25.16        31.94 o
   8  -4   7         93.01         45.01        38.47 o
  -5  -3   7        339.00        268.33        45.63 o
  -4  -3   7        138.48        158.58        38.47 o
  -3  -3   7        305.81        296.08        44.39 o
  -2  -3   7         18.74         22.94        24.54 o
  -1  -3   7        133.71         51.55        26.27 o
   0  -3   7         55.91         42.30        22.20 o
   1  -3   7        786.59        718.93        35.90 o
   2  -3   7        156.34        179.82        22.45 o
   3  -3   7        426.60        360.72        29.89 o
   4  -3   7        226.11        218.28        24.75 o
   5  -3   7        683.66        578.57        51.61 o
   6  -3   7        125.82        112.09        35.64 o
   7  -3   7        647.58        617.32        68.69 o
   8  -3   7          7.25          2.96        32.31 o
   9  -3   7        131.89         90.39        46.12 o
  -6  -2   7         11.28        -28.12        28.12 o
  -5  -2   7         10.53        -12.70        23.31 o
  -4  -2   7        108.97        117.04        22.16 o
  -3  -2   7          8.80         -1.07        14.64 o
  -2  -2   7        558.52        590.83        74.54 o
  -1  -2   7        980.24        989.53        41.32 o
   0  -2   7        873.25        773.93        52.90 o
   1  -2   7       1779.98       1747.98        56.41 o
   2  -2   7         60.18         52.43        10.62 o
   3  -2   7       2832.66       2834.29        65.25 o
   4  -2   7          1.94         11.66        10.02 o
   5  -2   7        984.15        975.17        34.60 o
   6  -2   7        266.18        330.84        31.33 o
   7  -2   7        110.28        114.02        23.07 o
   8  -2   7         28.44         26.38        20.16 o
   9  -2   7          9.42         15.42        22.11 o
  -7  -1   7         33.70         40.20        36.25 o
  -6  -1   7         11.54        -14.67        29.47 o
  -5  -1   7        199.28        186.33        40.45 o
  -4  -1   7         78.79         98.60        21.25 o
  -3  -1   7       1037.64       1071.54        46.74 o
  -2  -1   7        219.48        223.37        23.47 o
  -1  -1   7       1102.48       1119.47        44.01 o
   1  -1   7          0.37         26.71        10.81 o
   2  -1   7        708.74        716.92        25.72 o
   3  -1   7        371.95        390.15        21.14 o
   4  -1   7        272.69        259.67        19.30 o
   5  -1   7        335.70        345.82        23.09 o
   6  -1   7         10.98          2.13        13.20 o
   7  -1   7        206.20        181.36        26.47 o
   8  -1   7         76.91         47.04        21.80 o
   9  -1   7         11.82          5.04        20.84 o
  10  -1   7         54.40         14.18        32.06 o
  -7   0   7         73.86        104.32        41.68 o
  -6   0   7         80.14         55.86        32.19 o
  -5   0   7          8.95         27.99        26.88 o
  -4   0   7        548.97        574.95        62.58 o
  -3   0   7         47.90         22.62        22.57 o
  -2   0   7        200.28        187.77        22.51 o
  -1   0   7        988.54        975.92        58.82 o
   0   0   7         33.75         26.88        18.50 o
   1   0   7        218.04        232.83        17.10 o
   2   0   7        392.43        421.75        19.66 o
   3   0   7         40.38         37.30         9.81 o
   4   0   7        367.01        364.63        28.83 o
   5   0   7         19.54         17.29        11.00 o
   6   0   7        247.74        175.97        24.22 o
   7   0   7        165.36        179.11        27.44 o
   8   0   7          1.64        -15.84        16.28 o
   9   0   7         68.62         81.34        26.69 o
  10   0   7         18.22         -9.13        29.60 o
  -7   1   7         86.14         74.73        37.86 o
  -6   1   7          0.30          1.23        27.38 o
  -5   1   7        123.52         93.23        33.91 o
  -4   1   7         54.65         42.57        15.89 o
  -3   1   7        283.99        325.56        27.71 o
  -2   1   7        257.01        311.66        26.20 o
  -1   1   7        181.94        182.63        28.98 o
   0   1   7        978.37        952.49        55.25 o
   1   1   7         19.67          7.11         4.72 o
   2   1   7         27.26         26.67         8.51 o
   3   1   7         85.58         75.32        11.28 o
   4   1   7         80.56         88.82        13.22 o
   5   1   7          2.23         -1.03         9.94 o
   6   1   7        208.84        198.37        27.86 o
   7   1   7         15.82          9.66        15.33 o
   8   1   7         50.57         31.95        20.24 o
   9   1   7         68.01         73.54        25.44 o
  10   1   7          0.70         -7.72        22.68 o
  -7   2   7          6.36         -9.74        27.99 o
  -6   2   7         16.14          5.30        26.76 o
  -5   2   7         90.18        127.14        35.76 o
  -4   2   7         87.67         66.10        28.73 o
  -3   2   7        208.74        254.76        24.91 o
  -2   2   7          0.49         14.09        12.16 o
  -1   2   7       1131.02       1082.71        57.96 o
   0   2   7        602.52        560.59        42.30 o
   1   2   7         63.77         62.81        12.56 o
   2   2   7        666.25        679.59        23.60 o
   3   2   7        496.05        445.05        20.96 o
   4   2   7         10.74          8.88        12.38 o
   5   2   7        238.11        287.02        39.43 o
   6   2   7          6.89        -11.47        11.47 o
   7   2   7        171.34        191.47        28.26 o
   8   2   7         76.37         64.21        24.00 o
   9   2   7          9.12         17.67        21.83 o
  10   2   7         65.25         62.32        28.52 o
  -7   3   7        102.42        114.07        40.69 o
  -6   3   7         14.64         31.57        29.97 o
  -5   3   7         12.48         17.76        25.40 o
  -4   3   7         87.05         73.99        28.49 o
  -3   3   7         30.68         49.37        14.28 o
  -2   3   7          5.09          4.98        11.30 o
  -1   3   7       1202.57       1147.57        59.68 o
   0   3   7        232.71        244.53        30.71 o
   1   3   7        587.69        599.12        20.17 o
   2   3   7       2878.09       2837.86        61.88 o
   3   3   7        169.31        167.88        15.13 o
   4   3   7        987.20       1042.88        47.78 o
   5   3   7         72.44         57.24        15.60 o
   6   3   7        854.95        923.50        35.67 o
   7   3   7        202.87        233.67        29.70 o
   8   3   7         61.42         70.91        24.70 o
   9   3   7        142.27        132.77        30.30 o
  10   3   7          2.92          2.81        25.83 o
  -7   4   7         82.98        122.95        41.80 o
  -6   4   7          8.14         30.34        29.10 o
  -5   4   7        213.67        229.98        43.53 o
  -4   4   7        133.13        106.05        29.47 o
  -3   4   7         53.85         67.11        14.43 o
  -2   4   7        487.72        504.36        39.34 o
  -1   4   7          0.22        -12.95        12.95 o
   0   4   7       1504.25       1513.89        42.99 o
   1   4   7        743.86        732.98        28.32 o
   2   4   7        141.59        148.69        15.97 o
   3   4   7       1941.33       2003.30        61.08 o
   4   4   7         93.78        126.01        18.42 o
   5   4   7        125.09        158.90        17.63 o
   6   4   7        346.47        364.36        29.63 o
   7   4   7          2.71        -11.57        16.06 o
   8   4   7         34.07         17.18        20.38 o
   9   4   7         66.30         37.76        47.85 o
  -7   5   7          0.10         44.15        33.42 o
  -6   5   7          8.42          7.89        26.02 o
  -5   5   7        154.00        126.40        36.62 o
  -4   5   7          1.99         19.48        22.32 o
  -3   5   7        182.78        243.00        23.53 o
  -2   5   7        430.51        514.72        44.27 o
  -1   5   7        718.83        744.90        29.60 o
   0   5   7       1901.51       1937.60        55.39 o
   1   5   7          1.74         17.99         8.41 o
   2   5   7       3122.17       3016.76        81.89 o
   3   5   7       1091.87       1184.17        36.46 o
   4   5   7        356.30        402.45        24.90 o
   5   5   7        776.73        918.10        35.28 o
   6   5   7          2.00          2.20        12.58 o
   7   5   7        327.43        359.96        28.33 o
   8   5   7         11.05        -12.28        18.38 o
   9   5   7        154.93        157.76        32.90 o
  -7   6   7         47.92         35.39        34.77 o
  -6   6   7         73.03         90.14        36.87 o
  -5   6   7          2.56        -12.95        21.21 o
  -4   6   7        430.75        360.20        49.94 o
  -3   6   7        136.83        147.36        32.68 o
  -2   6   7        179.76        137.87        24.29 o
  -1   6   7        706.88        721.98        43.84 o
   0   6   7         62.40         90.57        33.17 o
   1   6   7        725.43        690.12        26.64 o
   2   6   7        243.26        244.94        30.15 o
   3   6   7        368.90        369.29        28.42 o
   4   6   7        322.73        336.79        28.95 o
   5   6   7          2.75         12.58        14.81 o
   6   6   7        188.29        183.84        27.51 o
   7   6   7         15.32         12.14        18.95 o
   8   6   7         11.62         36.88        24.29 o
   9   6   7         45.40          2.44        34.28 o
  -7   7   7         15.10         20.59        32.80 o
  -6   7   7         16.11         22.32        28.98 o
  -5   7   7        131.92        135.65        37.86 o
  -4   7   7         13.87         13.56        24.54 o
  -3   7   7          3.97        -17.02        17.02 o
  -2   7   7         74.00        119.49        25.77 o
  -1   7   7          0.31        -10.34        10.34 o
   0   7   7         87.91         93.49        16.57 o
   1   7   7        327.46        314.11        25.54 o
   2   7   7        135.31        143.17        23.18 o
   3   7   7       1056.70       1023.12        43.96 o
   4   7   7        190.77        203.16        24.84 o
   5   7   7        295.50        286.03        30.33 o
   6   7   7        274.75        276.01        32.03 o
   7   7   7          7.09         -4.87        22.87 o
   8   7   7         50.66         99.83        29.11 o
   9   7   7          9.04         55.97        28.68 o
  -6   8   7        108.44        100.26        40.08 o
  -5   8   7        174.73        170.92        42.79 o
  -4   8   7        144.18        112.09        33.17 o
  -3   8   7        517.73        552.82        58.08 o
  -2   8   7          6.22         12.81        11.50 o
  -1   8   7       1069.92       1044.34        43.81 o
   0   8   7        116.19        101.00        24.91 o
   1   8   7        224.89        171.04        30.34 o
   2   8   7        922.63       1020.16        44.14 o
   3   8   7          7.09         19.09        18.00 o
   4   8   7         58.78         64.66        18.72 o
   5   8   7        262.64        215.88        27.86 o
   6   8   7          8.51         -3.36        17.08 o
   7   8   7         25.78         18.73        22.34 o
   8   8   7         54.28         84.25        28.04 o
   9   8   7          3.69        -22.07        35.51 o
  -6   9   7         22.22         59.19        35.27 o
  -5   9   7         68.75         81.63        33.91 o
  -4   9   7        169.44        163.64        39.21 o
  -3   9   7         50.49         57.71        26.27 o
  -2   9   7         51.89         42.86        18.27 o
  -1   9   7        382.46        389.68        47.23 o
   0   9   7         71.73         48.83        23.80 o
   1   9   7        265.63        225.54        36.99 o
   2   9   7        739.54        598.82        35.60 o
   3   9   7        160.33        174.95        24.90 o
   4   9   7        846.45        837.14        44.86 o
   5   9   7         81.82        116.93        41.31 o
   6   9   7        563.02        466.87        42.27 o
   7   9   7        135.78        115.13        28.99 o
   8   9   7         62.18         71.93        29.30 o
  -5  10   7         68.96         36.99        31.20 o
  -4  10   7         96.55         25.16        26.51 o
  -3  10   7          1.29         -7.89        20.72 o
  -2  10   7        652.25        712.31        46.90 o
   0  10   7        484.34        456.02        51.30 o
   1  10   7        494.10        493.14        54.26 o
   2  10   7        385.08        420.62        50.07 o
   3  10   7        763.34        833.53        62.77 o
   4  10   7          3.30         -6.22        16.29 o
   5  10   7        360.44        406.17        39.39 o
   6  10   7         77.31         24.88        22.52 o
   7  10   7         11.08         -0.90        23.05 o
  -2  11   7          0.26         -6.17        28.36 o
   0  11   7         48.57         52.78        30.95 o
   1  11   7         20.85        -18.50        24.66 o
   2  11   7        225.80        259.95        44.39 o
   3  11   7         13.25         34.40        30.34 o
   4  11   7         57.86         39.83        33.30 o
   5  11   7        179.88        162.28        47.23 o
   6  11   7          0.05        -16.77        35.51 o
   7  11   7         53.47        102.85        49.33 o
  -2  12   7         61.08        -11.10        32.31 o
  -1  12   7        232.10        214.45        46.86 o
   0  12   7          8.39         38.23        30.83 o
   1  12   7        276.36        180.90        45.01 o
   2  12   7        115.41        144.28        41.56 o
   3  12   7        130.22         97.91        39.46 o
   4  12   7        238.34        325.55        58.08 o
   5  12   7          3.18        -17.76        36.87 o
   6  12   7        203.12        173.75        56.48 o
  -1  13   7         35.81         38.23        34.40 o
   0  13   7        294.89        331.72        56.23 o
   1  13   7         53.79         40.82        33.79 o
   2  13   7        194.74        134.78        44.76 o
   3  13   7         88.99         41.93        38.97 o
   4  13   7          3.76        -32.93        32.93 o
  -1  14   7        134.78        117.03        46.61 o
   0  14   7        223.85        181.40        51.79 o
   1  14   7          1.39          2.71        36.87 o
   2  14   7        347.69        180.16        53.40 o
   0  -8   8        195.76        137.25        47.97 o
   1  -8   8         42.59         15.41        37.73 o
   2  -8   8         69.83         25.03        37.98 o
   3  -8   8        100.11         96.19        45.50 o
   4  -8   8         10.82         -2.84        39.09 o
   5  -8   8        121.66        147.36        53.27 o
  -2  -7   8          6.60        -31.69        31.69 o
  -1  -7   8         34.24         36.38        34.28 o
   0  -7   8         43.14         86.69        39.21 o
   1  -7   8         16.81         45.13        35.88 o
   2  -7   8        117.64        109.63        40.94 o
   3  -7   8          1.02         -3.18        23.18 o
   4  -7   8        280.03        279.43        54.88 o
   5  -7   8        108.69         58.45        42.05 o
   6  -7   8         30.97        -32.93        32.93 o
  -4  -6   8         49.74        103.83        43.04 o
  -3  -6   8         93.54        125.90        43.16 o
  -2  -6   8        265.27        283.87        53.89 o
  -1  -6   8          7.90          5.30        27.25 o
   0  -6   8        252.34        388.32        59.44 o
   1  -6   8         55.72         41.80        32.31 o
   2  -6   8        205.72        204.46        44.39 o
   3  -6   8        409.17        467.00        44.09 o
   4  -6   8          8.78         28.36        47.35 o
   5  -6   8         19.72         51.05        36.13 o
   6  -6   8          1.18         15.17        32.93 o
   7  -6   8          7.29        -35.39        35.39 o
  -5  -5   8         48.04         59.68        38.72 o
  -4  -5   8         34.93         -9.37        32.31 o
  -3  -5   8        321.13        312.11        53.27 o
  -2  -5   8         82.79          8.63        29.47 o
  -1  -5   8         26.96        -19.98        23.31 o
   0  -5   8        124.91        114.44        35.27 o
   1  -5   8         53.46         34.04        30.46 o
   2  -5   8        374.90        306.44        48.34 o
   3  -5   8        285.53        326.03        34.37 o
   4  -5   8         31.85         52.16        22.08 o
   5  -5   8        121.00        124.06        40.57 o
   6  -5   8          5.42         28.24        33.30 o
   7  -5   8         96.26         87.43        44.02 o
  -4  -4   8        118.08         92.98        37.24 o
  -3  -4   8         55.14         35.27        28.98 o
  -2  -4   8         26.91         72.02        33.17 o
  -1  -4   8          3.60         25.16        27.75 o
   0  -4   8         23.75         28.36        25.40 o
   1  -4   8        119.40        175.23        38.84 o
   2  -4   8        479.53        538.38        38.80 o
   3  -4   8         43.73         17.48        17.45 o
   4  -4   8        448.79        433.14        36.62 o
   5  -4   8        102.05        131.21        39.34 o
   6  -4   8        125.90        181.40        45.63 o
   8  -4   8          0.56          3.33        33.54 o
  -4  -3   8         72.82         -3.33        26.64 o
  -3  -3   8         31.54         35.51        27.01 o
  -2  -3   8         37.78         47.60        28.98 o
  -1  -3   8        106.67         79.05        30.09 o
   0  -3   8        261.45        286.95        41.93 o
   1  -3   8        528.94        568.48        58.82 o
   2  -3   8         22.34         20.70        15.26 o
   3  -3   8        206.16        202.02        46.67 o
   4  -3   8         87.90        108.68        20.93 o
   5  -3   8         98.43         91.97        47.48 o
   6  -3   8        305.54        272.65        48.09 o
   7  -3   8         47.78         15.04        32.19 o
   8  -3   8         29.79         29.60        33.17 o
   9  -3   8          9.81         74.48        41.31 o
  -4  -2   8         14.24          2.47        24.17 o
  -3  -2   8        977.13       1061.75        74.48 o
  -2  -2   8         14.04         47.87        17.35 o
  -1  -2   8       1019.95       1026.17        44.54 o
   0  -2   8        702.77        674.53        53.27 o
   1  -2   8         66.62         70.78        26.51 o
   2  -2   8        108.81        124.36        23.92 o
   3  -2   8         25.94         16.95        10.81 o
   4  -2   8        422.70        444.78        32.15 o
   5  -2   8        302.95        318.31        23.32 o
   6  -2   8          6.43         -9.07        14.31 o
   7  -2   8         60.19         81.14        34.04 o
   8  -2   8          5.55          2.10        35.02 o
   9  -2   8         15.29         -3.82        37.86 o
  -6  -1   8         29.42         43.90        34.65 o
  -5  -1   8          0.15        -13.93        25.77 o
  -4  -1   8         87.13        110.97        22.69 o
  -3  -1   8         63.38         88.15        19.78 o
  -2  -1   8         79.83        105.69        19.97 o
  -1  -1   8       1335.30       1329.91        51.47 o
   0  -1   8        362.65        313.71        41.56 o
   1  -1   8        452.17        473.28        48.96 o
   2  -1   8        329.94        339.15        19.44 o
   3  -1   8       1173.74       1182.35        41.25 o
   4  -1   8       1707.25       1685.96        46.60 o
   5  -1   8         13.60          8.25        13.75 o
   6  -1   8        439.12        435.18        90.58 o
   7  -1   8         64.90         31.26        25.59 o
   8  -1   8         54.09         40.07        20.65 o
   9  -1   8         38.45         26.26        32.06 o
  -7   0   8         64.33         10.24        36.13 o
  -6   0   8          1.51         17.63        31.45 o
  -5   0   8         74.13         74.85        34.40 o
  -4   0   8         24.68         41.32        17.79 o
  -3   0   8        551.67        632.75        39.21 o
  -2   0   8        840.68        882.43        43.22 o
  -1   0   8         91.10         91.13        26.27 o
   0   0   8        490.32        568.11        52.29 o
   1   0   8         47.12          2.96        11.71 o
   2   0   8        107.94        119.00        23.02 o
   3   0   8       1078.22       1143.87        35.02 o
   4   0   8        198.86        201.12        17.85 o
   5   0   8          6.17         18.66        10.87 o
   6   0   8        213.19        226.30        20.58 o
   7   0   8          0.02          3.13        27.62 o
   8   0   8         85.39         63.21        22.49 o
   9   0   8         62.40         34.49        24.79 o
  10   0   8          1.12         21.33        32.68 o
  -7   1   8          3.62         22.07        34.77 o
  -6   1   8         19.67         67.95        34.77 o
  -5   1   8          1.06          9.00        26.76 o
  -4   1   8        169.74        188.20        25.24 o
  -3   1   8        402.34        459.91        34.63 o
  -2   1   8        411.41        469.21        34.05 o
  -1   1   8         39.60         54.01        22.32 o
   0   1   8       1125.47       1146.46        65.11 o
   1   1   8          2.43         -0.12         8.88 o
   2   1   8       1212.19       1131.77        32.71 o
   3   1   8        595.02        607.78        24.52 o
   4   1   8        330.85        292.79        20.52 o
   5   1   8         41.94         53.85        21.34 o
   6   1   8        108.81         87.39        15.27 o
   7   1   8        299.50        399.30        36.84 o
   8   1   8         20.26         27.59        19.76 o
   9   1   8          0.37         -0.01        20.94 o
  10   1   8          3.96         -6.29        29.23 o
  -7   2   8         11.63         22.07        35.76 o
  -6   2   8         17.71         18.99        31.45 o
  -5   2   8          2.97        -23.06        23.06 o
  -4   2   8        417.69        333.44        48.09 o
  -3   2   8        252.26        242.57        26.23 o
  -2   2   8         22.33         27.29        14.21 o
  -1   2   8        781.83        788.97        53.15 o
   0   2   8        113.65        105.56        25.16 o
   2   2   8        416.62        386.98        18.80 o
   3   2   8        120.44        143.14        22.63 o
   4   2   8        117.95        137.92        17.37 o
   5   2   8         80.46         88.37        17.34 o
   6   2   8        369.82        414.17        27.21 o
   7   2   8        259.51        332.87        34.21 o
   8   2   8          2.77        -13.41        16.44 o
   9   2   8         31.06         50.34        26.42 o
  -7   3   8          7.16         -6.91        30.34 o
  -6   3   8          0.84          2.34        29.47 o
  -5   3   8         18.85         24.91        28.98 o
  -4   3   8         70.02         71.40        31.32 o
  -3   3   8         15.81         32.96        15.04 o
  -2   3   8         40.34         36.40        15.10 o
  -1   3   8          2.43         -1.36        16.40 o
   0   3   8       1450.18       1624.19        79.66 o
   1   3   8       2099.59       2123.80       152.36 o
   2   3   8        122.95        141.04        15.56 o
   3   3   8       1094.05       1033.81        36.43 o
   4   3   8         51.58         74.62        13.32 o
   5   3   8        675.92        648.31        28.76 o
   6   3   8        547.40        590.70        34.48 o
   7   3   8          2.44          8.78        20.66 o
   8   3   8         71.56        123.66        26.25 o
   9   3   8          9.12          6.69        22.37 o
  -6   4   8        194.56        240.22        50.44 o
  -5   4   8        119.47        137.50        36.87 o
  -4   4   8        224.37        366.12        51.67 o
  -3   4   8        327.81        337.21        29.27 o
  -2   4   8        154.91        198.86        37.92 o
  -1   4   8       2011.58       2041.36        92.73 o
   0   4   8        877.93        825.60        53.27 o
   1   4   8         11.62          2.61         7.32 o
   2   4   8        120.87         64.17        43.64 o
   3   4   8         40.70         22.37         9.41 o
   4   4   8         82.74         74.09        13.43 o
   5   4   8        503.94        538.89        31.36 o
   6   4   8         71.90         90.41        22.93 o
   7   4   8        227.85        261.81        37.23 o
   8   4   8         95.50        120.78        30.77 o
   9   4   8         89.57        130.82        29.27 o
  -6   5   8        115.82        152.05        42.17 o
  -5   5   8         37.88         34.28        28.49 o
  -4   5   8        187.58        185.96        39.09 o
  -3   5   8         85.57        107.04        28.73 o
  -2   5   8        261.16        233.81        33.54 o
  -1   5   8       2086.23       2047.40        91.38 o
   0   5   8         82.43         40.08        19.48 o
   1   5   8       1035.09       1032.32        37.53 o
   3   5   8       1815.73       1867.16        59.97 o
   4   5   8       1907.46       1847.05        51.60 o
   5   5   8         32.29         25.91        11.92 o
   6   5   8        958.01        948.75        38.34 o
   7   5   8         19.17          0.74        14.56 o
   8   5   8        319.27        356.71        43.78 o
   9   5   8         12.43         21.73        24.56 o
  -6   6   8         47.30         41.31        33.67 o
  -5   6   8         48.32         35.88        30.83 o
  -4   6   8        109.70         65.11        29.97 o
  -3   6   8        100.23        111.48        31.45 o
  -2   6   8        980.92       1084.81        62.15 o
  -1   6   8         37.55         55.37        20.59 o
   0   6   8       1540.34       1621.97        80.15 o
   1   6   8        194.32        239.76        21.69 o
   2   6   8       1148.35       1195.25        40.94 o
   3   6   8       1701.54       1702.92        55.06 o
   4   6   8          0.62          7.55        13.10 o
   5   6   8          4.21         -4.88        15.31 o
   6   6   8          2.37         10.62        13.48 o
   7   6   8         10.24         11.43        15.43 o
   8   6   8          6.64         -1.56        21.84 o
   9   6   8         67.37         23.80        27.14 o
  -6   7   8         62.39         74.85        37.98 o
  -5   7   8         48.02         78.43        35.14 o
  -4   7   8        300.12        297.56        50.68 o
  -3   7   8        247.27        239.97        44.02 o
  -2   7   8          0.22         -2.34        15.66 o
  -1   7   8        341.34        315.19        38.47 o
   0   7   8          6.01         -1.23        11.50 o
   1   7   8        177.17        165.27        29.60 o
   2   7   8        458.55        491.05        26.46 o
   3   7   8        389.33        404.16        31.73 o
   4   7   8         33.27          5.33        14.59 o
   5   7   8         48.77         30.78        20.78 o
   6   7   8          2.67         16.47        28.55 o
   7   7   8        159.87        159.79        22.87 o
   8   7   8         63.86         59.90        24.82 o
   9   7   8          8.72         22.94        27.23 o
  -6   8   8          4.93          2.10        29.35 o
  -5   8   8        107.09        105.80        38.35 o
  -4   8   8        221.04        228.38        44.02 o
  -3   8   8          2.46          5.80        22.57 o
  -2   8   8          5.10         20.30        14.46 o
  -1   8   8         61.79         22.69        19.98 o
   0   8   8        145.14        139.62        32.86 o
   1   8   8        549.81        595.61        43.90 o
   2   8   8        470.86        577.64        65.17 o
   3   8   8        123.51        128.94        21.40 o
   4   8   8        236.98        279.55        66.28 o
   5   8   8          1.32         24.58        34.28 o
   6   8   8        384.81        431.00        39.74 o
   7   8   8        109.39         75.93        25.98 o
   8   8   8         10.16          1.93        23.70 o
   9   8   8         54.17         22.81        38.47 o
  -6   9   8         14.44         26.02        34.28 o
  -5   9   8         94.31         46.61        33.91 o
  -4   9   8        365.04        459.47        59.93 o
  -3   9   8          4.19         16.40        24.17 o
  -2   9   8        635.38        647.41        63.26 o
  -1   9   8         13.84         68.81        24.17 o
   0   9   8       1911.89       1801.48        63.49 o
   1   9   8        532.01        543.82        46.24 o
   2   9   8        637.11        636.54        46.67 o
   3   9   8        795.04        837.50        43.64 o
   4   9   8         59.31         42.97        19.44 o
   5   9   8        509.44        576.01        59.62 o
   6   9   8        122.13        163.73        29.60 o
   7   9   8         18.83        -16.19        31.26 o
   8   9   8         12.93          6.13        31.20 o
  -5  10   8         85.32         57.96        35.76 o
  -4  10   8         98.56        132.93        37.49 o
  -3  10   8        152.90         93.35        31.20 o
  -2  10   8          2.25         -9.62        20.47 o
  -1  10   8        520.00        692.54        63.14 o
   0  10   8        235.39        236.52        39.21 o
   1  10   8          1.24         40.08        26.14 o
   2  10   8        400.69        430.37        51.05 o
   3  10   8         13.76         22.11        24.97 o
   4  10   8        205.48        217.44        33.23 o
   5  10   8        393.15        458.54       116.96 o
   6  10   8          1.20         -9.31        18.60 o
   7  10   8         58.99         78.84        28.36 o
   8  10   8          9.32          0.99        34.90 o
  -2  11   8        112.61         73.50        29.72 o
  -1  11   8        336.34        373.03        49.08 o
   0  11   8          0.36          4.44        25.40 o
   1  11   8        156.56        160.80        36.87 o
   2  11   8         12.71        -25.16        25.16 o
   3  11   8        433.61        459.34        89.22 o
   4  11   8        198.09        177.08        44.52 o
   5  11   8          0.41        -27.50        30.83 o
   6  11   8         85.72         94.34        43.78 o
   7  11   8          0.64         44.52        44.27 o
   0  12   8         86.27        100.87        36.62 o
   1  12   8          3.12         28.49        29.84 o
   2  12   8        203.91        153.40        41.68 o
   3  12   8        251.86        193.98        46.24 o
   4  12   8          7.83         12.45        33.91 o
   5  12   8         79.24         82.25        45.01 o
   6  12   8         47.41         44.64        44.02 o
   0  13   8         25.98         56.36        35.51 o
   1  13   8        131.88        242.31        49.70 o
   2  13   8        319.46        245.15        49.57 o
   3  13   8          1.40        -30.34        30.34 o
   4  13   8         70.34         38.72        40.57 o
   5  13   8         17.63          8.51        42.30 o
   0  14   8         57.65         89.90        42.30 o
   1  14   8        231.67        178.07        49.33 o
   2  14   8         27.64         26.88        39.71 o
   3  14   8         82.42         97.91        46.98 o
   3  -8   9          1.18         36.75        41.68 o
   0  -7   9        198.30        223.32        53.03 o
   1  -7   9        156.59        193.61        49.57 o
   2  -7   9         27.84         -9.25        33.42 o
   3  -7   9         88.60         81.88        42.79 o
  -2  -6   9         48.27         29.35        36.50 o
  -1  -6   9        221.79        150.20        44.52 o
   0  -6   9          8.03         -7.65        29.60 o
   1  -6   9        106.71        162.78        45.63 o
   2  -6   9         31.59        104.69        40.08 o
   3  -6   9          1.02         27.50        30.46 o
   4  -6   9          0.51         -5.55        29.35 o
   5  -6   9         12.12         -0.86        35.39 o
   6  -6   9          5.95         65.11        43.78 o
  -4  -5   9         26.36        -33.30        34.16 o
  -3  -5   9         42.15         63.63        39.34 o
  -2  -5   9         48.37         41.68        33.17 o
  -1  -5   9        190.87        149.83        40.94 o
   0  -5   9          0.22         -1.85        25.90 o
   1  -5   9        478.16        520.02        68.44 o
   2  -5   9        183.45        207.79        46.49 o
   3  -5   9        112.04         63.75        34.90 o
   4  -5   9        294.89        324.69        52.04 o
   5  -5   9          1.25        -12.08        30.58 o
   6  -5   9         83.24         29.35        35.76 o
   7  -5   9         15.20         17.14        38.97 o
  -4  -4   9         33.22         -6.04        32.80 o
  -3  -4   9         20.75        -13.93        28.61 o
  -2  -4   9        111.80         96.31        35.64 o
  -1  -4   9         17.11         -9.00        27.25 o
   0  -4   9         90.61         59.07        29.72 o
   1  -4   9        183.78        191.51        42.54 o
   2  -4   9          3.60         16.65        26.39 o
   3  -4   9        260.54        214.20        42.05 o
   4  -4   9        216.11        210.44        28.49 o
   5  -4   9         19.96         12.21        30.34 o
   6  -4   9        197.33        245.03        52.16 o
   7  -4   9          1.34         21.21        38.23 o
   8  -4   9         71.41        121.71        48.71 o
  -4  -3   9         27.78        -18.25        27.99 o
  -3  -3   9         95.08         91.38        36.01 o
  -2  -3   9        289.30        270.06        49.08 o
  -1  -3   9          2.09         11.10        25.90 o
   0  -3   9        539.55        473.65        56.73 o
   1  -3   9          4.47         -5.80        23.18 o
   2  -3   9        658.17        683.04        65.23 o
   3  -3   9        271.96        278.57        43.90 o
   4  -3   9        366.50        370.07        60.05 o
   5  -3   9        271.18        272.65        31.36 o
   6  -3   9          3.07        -22.07        25.28 o
   7  -3   9         83.88        116.78        41.93 o
   8  -3   9          0.49        -14.18        32.93 o
  -4  -2   9        317.20        290.53        46.98 o
  -3  -2   9        139.14        120.97        35.39 o
  -2  -2   9        186.18        179.92        40.08 o
  -1  -2   9        386.80        330.86        48.34 o
   0  -2   9        141.75        141.57        32.06 o
   1  -2   9       1053.53       1026.11        70.41 o
   2  -2   9          1.42        -19.36        19.36 o
   3  -2   9        596.71        556.65        56.73 o
   4  -2   9        263.29        283.23        29.17 o
   5  -2   9         30.08         14.11        17.83 o
   6  -2   9          9.19         13.32        26.27 o
   7  -2   9          4.32          5.67        30.21 o
   8  -2   9          0.23         11.47        35.27 o
   9  -2   9          0.80        -17.76        34.40 o
  -5  -1   9         64.23         40.94        34.04 o
  -4  -1   9        102.74        113.63        24.98 o
  -3  -1   9         98.82         86.86        22.19 o
  -2  -1   9        319.57        333.62        41.13 o
  -1  -1   9         55.94         48.31        19.48 o
   0  -1   9        570.39        589.69        57.96 o
   1  -1   9        372.21        455.28        52.04 o
   2  -1   9        143.61        143.79        33.05 o
   3  -1   9        884.17       1008.62        69.80 o
   4  -1   9         46.02         57.47        13.39 o
   5  -1   9        339.32        322.53        23.81 o
   6  -1   9        104.44        125.56        22.78 o
   7  -1   9         27.96         35.39        18.35 o
   8  -1   9         69.76         57.29        23.29 o
   9  -1   9          0.46        -17.51        36.75 o
  -6   0   9        164.60        147.49        45.75 o
  -5   0   9         33.13         17.26        30.71 o
  -4   0   9        121.78        147.69        25.51 o
  -3   0   9        506.07        511.16        50.50 o
  -2   0   9          0.47          5.21        16.03 o
  -1   0   9        234.94        223.84        27.13 o
   0   0   9        225.47        246.01        39.95 o
   1   0   9        160.89        158.34        31.45 o
   2   0   9        165.22        181.94        21.89 o
   3   0   9          1.84        -10.08        10.08 o
   4   0   9        217.22        243.38        19.69 o
   5   0   9        159.97        176.31        18.89 o
   6   0   9          0.88          9.02        12.46 o
   7   0   9        107.10        130.54        46.55 o
   8   0   9         65.31         84.93        40.39 o
   9   0   9          1.68        -12.84        20.09 o
  -6   1   9         55.49         84.84        40.32 o
  -5   1   9         14.97         29.35        30.46 o
  -4   1   9        323.63        366.62        52.90 o
  -3   1   9         12.15         12.85        15.62 o
  -2   1   9        402.58        451.94        35.22 o
  -1   1   9        197.87        230.23        36.99 o
   0   1   9        100.07         96.68        27.62 o
   1   1   9        209.75        233.56        35.14 o
   2   1   9          1.79         -6.13        12.04 o
   3   1   9        153.62        150.97        15.52 o
   4   1   9        262.35        246.86        19.81 o
   5   1   9         18.00         34.96        16.87 o
   6   1   9         97.75         90.94        16.09 o
   7   1   9        105.81         90.83        27.13 o
   8   1   9         12.63         21.09        19.40 o
   9   1   9          2.13         -6.72        20.49 o
  -6   2   9          1.86          1.97        30.34 o
  -5   2   9         33.59         32.19        27.75 o
  -4   2   9         26.08          4.56        25.03 o
  -3   2   9        147.16        137.71        22.82 o
  -2   2   9        402.27        381.55        32.55 o
  -1   2   9        184.61        215.56        35.27 o
   0   2   9        552.17        517.55        50.07 o
   1   2   9        755.04        783.92        55.62 o
   2   2   9          1.54         -1.86        11.59 o
   3   2   9        961.53        957.31        31.99 o
   4   2   9         25.99         24.18        11.65 o
   5   2   9        254.72        262.86        25.44 o
   6   2   9        279.89        267.60        35.03 o
   7   2   9          6.78          8.96        17.50 o
   8   2   9         73.40         49.66        28.42 o
   9   2   9         13.57         26.65        23.82 o
  -6   3   9         31.78          6.91        33.67 o
  -5   3   9         14.85         63.01        33.67 o
  -4   3   9         96.93        115.79        36.62 o
  -3   3   9        318.71        337.12        31.60 o
  -2   3   9         40.53         26.75        15.12 o
  -1   3   9        190.71        206.31        34.04 o
   0   3   9        476.68        463.30        47.23 o
   1   3   9         20.40         30.09        21.83 o
   2   3   9         95.29         78.25        43.10 o
   3   3   9        201.44        171.52        27.38 o
   4   3   9        265.06        276.66        20.99 o
   5   3   9        410.41        459.84        31.25 o
   6   3   9          5.14          5.89        12.58 o
   7   3   9        471.54        454.77        39.94 o
   8   3   9         63.79         59.21        24.07 o
   9   3   9         45.57         51.44        27.68 o
  -6   4   9          3.75        -27.01        27.13 o
  -5   4   9          1.50        -25.28        27.25 o
  -4   4   9         53.03         64.62        31.94 o
  -3   4   9         11.13          5.68        14.33 o
  -2   4   9         22.04         46.53        16.35 o
  -1   4   9        817.99        804.02        55.74 o
   0   4   9          1.62        -11.96        18.25 o
   1   4   9       1154.57       1198.01        69.30 o
   2   4   9        466.25        496.10        49.45 o
   3   4   9        974.87        965.87        33.23 o
   4   4   9       1082.23       1088.46        37.14 o
   5   4   9        134.64        129.00        19.38 o
   6   4   9        556.31        591.45        35.61 o
   7   4   9         26.69         37.30        15.62 o
   8   4   9         93.12        102.29        26.85 o
   9   4   9          7.97          5.76        22.29 o
  -6   5   9        116.11        112.46        41.93 o
  -5   5   9        328.88        360.33        57.22 o
  -4   5   9        648.49        621.14        69.18 o
  -3   5   9       1175.40       1240.43        81.14 o
  -2   5   9       2322.22       2443.74       106.05 o
  -1   5   9        475.62        499.18        49.94 o
   0   5   9       6044.93       6070.57       214.45 o
   1   5   9          5.22          3.95        18.50 o
   2   5   9       2499.57       2431.17       139.65 o
   3   5   9         99.10        114.56        19.36 o
   4   5   9        921.89        985.24        35.51 o
   5   5   9          6.05         -9.85         9.85 o
   6   5   9        155.58        175.20        21.11 o
   7   5   9          0.35         14.68        14.26 o
   8   5   9         19.96         -2.72        40.39 o
   9   5   9         20.54         12.01        22.49 o
  -6   6   9        212.14        249.47        53.40 o
  -5   6   9          0.57         14.30        29.72 o
  -4   6   9        370.76        320.99        51.79 o
  -3   6   9         53.55         60.67        28.61 o
  -2   6   9        138.41        153.90        31.32 o
  -1   6   9         84.44         98.41        25.28 o
   0   6   9         85.78         87.18        25.03 o
   1   6   9        121.65        144.40        30.83 o
   2   6   9         43.77         41.95        15.72 o
   3   6   9        608.07        587.72        28.22 o
   4   6   9          3.85          4.73        11.45 o
   5   6   9        441.34        535.17        31.94 o
   6   6   9          9.29         -8.37        15.69 o
   7   6   9        453.87        488.29        72.19 o
   8   6   9        116.32         76.65        26.94 o
   9   6   9         61.04        100.64        30.44 o
  -6   7   9          0.89        -30.21        30.21 o
  -5   7   9          1.55        -26.14        26.14 o
  -4   7   9         18.91         33.30        29.23 o
  -3   7   9          9.37         21.83        25.65 o
  -2   7   9          9.14         31.94        21.58 o
  -1   7   9        301.43        269.20        37.49 o
   0   7   9          6.42          9.74        19.11 o
   1   7   9        422.84        399.17        46.00 o
   2   7   9        263.99        267.40        21.63 o
   3   7   9        218.71        227.68        20.71 o
   4   7   9        194.52        214.95        21.59 o
   5   7   9          0.40          6.08        13.12 o
   6   7   9        142.14        132.65        21.41 o
   7   7   9         47.22         29.81        18.05 o
   8   7   9          0.37         -6.64        23.04 o
   9   7   9         26.83         29.87        28.17 o
  -5   8   9         59.98         27.75        32.93 o
  -4   8   9          0.28          6.41        25.90 o
  -3   8   9        163.54        214.32        42.42 o
  -2   8   9         36.37         60.68        18.14 o
  -1   8   9        104.67         97.30        27.38 o
   0   8   9        373.82        386.96        47.60 o
   1   8   9         50.19         44.76        24.42 o
   2   8   9          8.05          0.82        11.99 o
   3   8   9        396.90        364.18        26.35 o
   4   8   9         58.63         67.77        16.59 o
   5   8   9         39.21         56.34        20.12 o
   6   8   9        187.49        202.18        24.81 o
   7   8   9         17.16          0.98        16.99 o
   8   8   9         59.55         93.36        32.19 o
  -5   9   9        113.30         50.56        36.50 o
  -4   9   9         58.84         34.90        31.69 o
  -3   9   9        307.30        321.48        49.45 o
  -2   9   9         25.61         14.18        22.94 o
  -1   9   9        825.98        902.30        64.74 o
   0   9   9        397.39        326.05        44.89 o
   1   9   9        318.96        251.93        40.94 o
   2   9   9        968.74        950.74        45.32 o
   3   9   9          0.99          4.61        15.20 o
   4   9   9        451.75        408.36        71.15 o
   5   9   9         34.76         33.93        20.20 o
   6   9   9         66.93         73.22        23.91 o
   7   9   9         82.43         94.74        27.81 o
   8   9   9          0.30         15.27        21.63 o
  -5  10   9         16.69         60.30        37.36 o
  -4  10   9        148.08        134.78        41.68 o
  -3  10   9          0.75        -13.32        22.57 o
  -2  10   9         86.39         99.39        33.79 o
  -1  10   9        179.41        221.72        39.71 o
   0  10   9        117.80        157.60        35.02 o
   1  10   9        306.13        332.99        32.15 o
   2  10   9        103.13         78.18        31.20 o
   3  10   9        261.69        281.53        38.17 o
   4  10   9        287.68        258.83        32.44 o
   5  10   9          4.07        -15.37        19.24 o
   6  10   9        204.31        197.45        46.49 o
   7  10   9         45.55         56.44        43.22 o
   8  10   9         29.25         17.26        36.62 o
  -4  11   9         18.55         56.11        36.62 o
  -3  11   9         90.07        109.13        36.75 o
  -2  11   9         94.57        111.72        34.16 o
  -1  11   9         30.42         19.61        24.17 o
   0  11   9        303.87        332.21        49.20 o
   1  11   9         20.97          5.55        25.40 o
   2  11   9        119.00        109.26        35.39 o
   3  11   9        235.06        275.06        32.80 o
   4  11   9          1.26         10.48        35.82 o
   5  11   9         36.71         25.34        22.12 o
   6  11   9         42.32         15.60        22.98 o
   7  11   9          1.69         14.12        27.64 o
   0  12   9         22.84         17.14        25.90 o
   2  12   9        168.31        273.88        49.33 o
   3  12   9          0.82         11.47        33.05 o
   4  12   9         73.93        136.51        43.16 o
   5  12   9         45.14          2.84        34.40 o
   6  12   9         13.11         27.25        42.54 o
   2  13   9          2.93         29.84        36.13 o
   3  13   9         64.65         21.83        38.23 o
   4  13   9         39.19          1.36        36.62 o
   5  13   9         11.57         -9.37        39.46 o
   2  14   9         82.82        105.80        46.61 o
   3  14   9        156.05        206.18        55.00 o
   3  -7  10         34.57         -8.76        37.24 o
   0  -6  10         19.23         43.04        36.75 o
   1  -6  10        145.46        165.24        49.94 o
   2  -6  10         51.23         76.46        40.20 o
   3  -6  10          0.74         34.65        34.40 o
   4  -6  10         10.49         21.46        35.39 o
  -2  -5  10         80.47        100.63        44.15 o
  -1  -5  10          0.52         45.75        34.04 o
   0  -5  10        308.69        348.61        59.31 o
   1  -5  10        322.31        238.25        54.75 o
   2  -5  10         22.08          4.44        31.57 o
   3  -5  10        171.20        124.92        41.43 o
   4  -5  10          1.62         14.30        32.56 o
  -3  -4  10         87.04        126.27        42.54 o
  -2  -4  10          2.17        -20.59        29.84 o
  -1  -4  10        233.02        176.22        49.20 o
   0  -4  10        193.95        140.46        40.45 o
   1  -4  10         32.46         10.98        31.82 o
   2  -4  10        122.67        116.53        39.34 o
   3  -4  10          1.40          5.30        28.36 o
   4  -4  10         62.08         39.46        32.06 o
   7  -4  10          2.94         25.53        38.97 o
  -4  -3  10         40.19         63.63        37.49 o
  -3  -3  10          3.65         18.13        29.35 o
  -2  -3  10        177.08        150.44        43.65 o
  -1  -3  10         97.24         56.85        31.82 o
   0  -3  10          0.02         -4.56        22.32 o
   1  -3  10        117.38        120.23        37.98 o
   2  -3  10         43.03         65.73        33.67 o
   3  -3  10          9.44         37.24        27.38 o
   4  -3  10        290.57        274.99        45.01 o
   5  -3  10        150.19        133.67        35.88 o
   6  -3  10         14.51         36.25        33.79 o
   7  -3  10         43.69         65.60        39.46 o
   8  -3  10         16.44         18.13        40.08 o
  -4  -2  10         12.60          9.37        30.83 o
  -3  -2  10        115.26         57.22        33.54 o
  -2  -2  10        223.17        259.46        47.97 o
  -1  -2  10          5.00        -17.51        22.57 o
   0  -2  10        112.63        101.74        31.82 o
   1  -2  10         59.21         94.58        30.71 o
   2  -2  10        181.49        133.55        35.51 o
   3  -2  10        433.41        441.84        55.37 o
   4  -2  10         38.93         52.78        29.97 o
   5  -2  10         46.20         48.34        27.75 o
   6  -2  10          1.71         15.78        28.86 o
   7  -2  10         43.39         33.67        34.53 o
   8  -2  10         17.52        -14.67        33.91 o
  -4  -1  10         32.74         45.87        31.32 o
  -3  -1  10        225.93        194.71        40.57 o
  -2  -1  10         20.73         16.03        25.28 o
  -1  -1  10         21.28         -8.63        24.42 o
   0  -1  10          8.49        -10.98        22.32 o
   1  -1  10        223.73        275.36        43.53 o
   2  -1  10        449.16        589.82        61.41 o
   3  -1  10        141.02        159.68        22.33 o
   4  -1  10         85.12         44.02        26.27 o
   5  -1  10        112.46        123.67        31.82 o
   6  -1  10          1.59        -16.77        26.76 o
   7  -1  10        143.56        118.51        37.86 o
   8  -1  10         26.63         55.74        38.10 o
   9  -1  10          5.51        -34.16        37.49 o
  -5   0  10         26.06         -1.36        32.43 o
  -4   0  10        120.34        127.14        39.34 o
  -3   0  10         45.00         43.43        22.14 o
  -2   0  10         51.84         73.15        38.41 o
  -1   0  10         45.30         62.73        39.89 o
   0   0  10        190.42        188.92        38.10 o
   1   0  10        844.00        933.87        65.48 o
   2   0  10        108.81         88.54        29.72 o
   3   0  10        108.95         88.15        46.55 o
   4   0  10        203.15        223.50        25.30 o
   5   0  10         13.39         10.33        12.46 o
   6   0  10         63.56         47.24        20.52 o
   7   0  10         56.97         66.11        27.93 o
   8   0  10          0.39         11.14        19.43 o
   9   0  10          0.78         13.52        23.41 o
  -5   1  10        292.89        262.79        51.79 o
  -4   1  10         87.39        122.45        38.47 o
  -3   1  10        363.04        308.52        32.07 o
  -2   1  10        202.22        186.43        33.85 o
  -1   1  10        174.95        172.02        35.76 o
   0   1  10        842.94        820.54        62.27 o
   1   1  10          2.67         20.59        19.36 o
   2   1  10         82.75         75.22        27.01 o
   3   1  10         10.11          8.87        14.10 o
   4   1  10         30.13         12.69        31.75 o
   5   1  10          8.68          5.41        11.86 o
   6   1  10         79.15         72.45        15.53 o
   7   1  10        131.25        105.07        23.73 o
   8   1  10         16.28          4.14        19.12 o
   9   1  10         38.81         67.03        25.45 o
  -5   2  10         16.32         73.87        39.09 o
  -4   2  10          8.92         -3.21        26.14 o
  -3   2  10        115.77        110.16        24.17 o
  -2   2  10         72.44         71.42        20.96 o
  -1   2  10         26.24         35.88        24.79 o
   0   2  10        913.59        874.80        63.01 o
   1   2  10         55.31         47.35        22.57 o
   2   2  10        244.81        250.97        26.06 o
   3   2  10        129.88         67.10        23.24 o
   4   2  10        849.41        856.44        42.10 o
   5   2  10       1009.62       1003.52        48.36 o
   6   2  10          0.21          7.81        12.36 o
   7   2  10        272.65        198.19        28.97 o
   8   2  10          7.02         23.21        21.19 o
   9   2  10         80.16         56.15        24.77 o
  -5   3  10          8.50        -14.80        31.20 o
  -4   3  10         55.58         13.32        29.23 o
  -3   3  10         29.63         11.25        16.76 o
  -2   3  10        210.64        280.00        41.00 o
  -1   3  10        540.45        632.61        59.31 o
   0   3  10         51.32         45.01        24.54 o
   1   3  10        325.42        252.30        38.72 o
   2   3  10         15.82          1.33        12.72 o
   3   3  10        479.38        531.50        37.77 o
   4   3  10        858.42        926.27        66.47 o
   5   3  10         40.04         22.92        13.20 o
   6   3  10         67.94         81.52        16.84 o
   7   3  10         43.85         34.26        19.79 o
   8   3  10          8.80        -20.93        21.58 o
   9   3  10         32.36         44.95        25.33 o
  -5   4  10         56.48         64.00        38.23 o
  -4   4  10          1.49         30.58        29.23 o
  -3   4  10        562.43        480.31        59.44 o
  -2   4  10        482.33        542.25        39.99 o
  -1   4  10          0.57         16.65        21.33 o
   0   4  10        282.59        299.16        42.05 o
   1   4  10          1.42         -3.95        20.84 o
   2   4  10        225.27        200.26        23.32 o
   3   4  10        345.03        357.67        31.36 o
   4   4  10         10.30         15.29        11.61 o
   5   4  10         45.03         43.74        17.37 o
   6   4  10         29.75         21.23        14.67 o
   7   4  10         51.88         44.46        16.95 o
   8   4  10         81.67         87.36        25.66 o
   9   4  10         10.70          7.59        23.56 o
  -5   5  10          9.23          4.81        30.21 o
  -4   5  10        642.23        642.97        74.36 o
  -3   5  10        587.37        672.56        69.67 o
  -2   5  10         82.96         60.05        32.93 o
  -1   5  10        368.32        333.81        41.93 o
   0   5  10          3.18        -17.02        17.02 o
   1   5  10        650.49        649.50        53.77 o
   2   5  10        180.98        198.03        23.66 o
   3   5  10         16.17         20.42        13.38 o
   4   5  10        174.24        190.37        19.73 o
   5   5  10          7.75          4.71        12.26 o
   6   5  10         35.55         32.75        14.86 o
   7   5  10        119.80        139.46        21.24 o
   8   5  10         50.37         58.63        26.88 o
   9   5  10         13.37         -8.35        35.27 o
  -5   6  10          0.59         19.24        31.45 o
  -4   6  10         17.19         41.68        31.20 o
  -3   6  10         40.07         40.94        27.01 o
  -2   6  10          3.51          9.45        13.86 o
  -1   6  10        316.92        346.64        45.01 o
   0   6  10          2.11         15.54        19.98 o
   1   6  10        947.87       1019.45        67.95 o
   2   6  10        768.28        700.17        38.90 o
   3   6  10        105.13         95.65        19.44 o
   4   6  10        520.85        464.62        34.49 o
   5   6  10         18.04         21.86        13.52 o
   6   6  10        462.38        439.88        31.14 o
   7   6  10        194.76        182.67        23.89 o
   8   6  10         24.23         14.25        31.26 o
   9   6  10         23.79          8.45        25.21 o
  -5   7  10         66.31         77.44        39.34 o
  -4   7  10         22.27          3.33        30.46 o
  -3   7  10        196.41        167.83        40.08 o
  -2   7  10         40.23         61.99        19.91 o
  -1   7  10         35.73          0.00        19.11 o
   0   7  10        565.39        694.02        55.86 o
   1   7  10        210.88        245.64        40.57 o
   2   7  10        126.82        140.90        22.47 o
   3   7  10         53.76         21.60        14.79 o
   4   7  10         14.34         -8.66        13.64 o
   5   7  10         52.89         32.58        15.52 o
   6   7  10        244.88        210.49        24.13 o
   7   7  10         10.19         28.48        18.16 o
   8   7  10         70.56         52.19        26.11 o
   9   7  10         24.34         44.02        46.49 o
  -5   8  10          8.91         23.80        32.93 o
  -4   8  10         18.04          2.22        29.60 o
  -3   8  10         38.37          8.76        27.50 o
  -2   8  10         17.73         56.73        30.21 o
  -1   8  10        218.78        257.61        39.34 o
   0   8  10        325.97        475.13        54.51 o
   1   8  10          0.84        -12.82        18.99 o
   2   8  10         41.83         72.06        19.58 o
   3   8  10          6.20        -12.85        20.96 o
   4   8  10        244.67        243.69        23.88 o
   5   8  10        162.84        103.65        19.71 o
   6   8  10          0.32        -14.28        14.28 o
   7   8  10        117.58         78.33        30.19 o
   8   8  10         11.34         20.45        20.05 o
  -4   9  10         88.91         27.25        33.79 o
  -3   9  10          9.41          0.49        25.77 o
  -2   9  10        288.58        253.66        46.49 o
  -1   9  10        267.29        252.06        40.94 o
   0   9  10         78.21         35.51        25.16 o
   1   9  10        312.96        387.70        52.16 o
   2   9  10         14.22         17.39        25.40 o
   3   9  10        425.54        461.96        39.28 o
   4   9  10        390.96        391.42        34.45 o
   5   9  10          0.53         -1.83        15.60 o
   6   9  10        150.18        146.77        23.24 o
   7   9  10         13.99          1.96        23.75 o
   8   9  10         60.14         67.79        23.32 o
  -4  10  10          1.99        -11.35        29.84 o
  -3  10  10        141.17        146.87        40.08 o
  -2  10  10        176.11        134.17        36.87 o
  -1  10  10          0.18        -13.93        22.94 o
   0  10  10        424.20        433.58        55.49 o
   1  10  10         71.05         88.66        31.20 o
   2  10  10        213.07        291.27        49.57 o
   3  10  10        642.23        631.35        43.80 o
   4  10  10          4.62         15.17        15.40 o
   5  10  10         79.13         96.60        37.73 o
   6  10  10         22.26         37.36        19.84 o
   7  10  10         95.21        133.51        25.98 o
   8  10  10         57.71         59.68        40.32 o
  -4  11  10        110.55         48.59        37.61 o
  -3  11  10         65.58         90.39        36.99 o
  -2  11  10          1.42         -4.19        25.77 o
   0  11  10          7.38         19.48        26.27 o
   1  11  10         62.96         66.84        31.82 o
   2  11  10        232.65        247.00        47.85 o
   3  11  10         85.72         99.53        23.30 o
   4  11  10         35.19         54.78        23.93 o
   5  11  10         48.90         92.09        27.02 o
   6  11  10         10.57          4.62        24.48 o
   7  11  10        132.28         97.35        31.54 o
   0  12  10        240.98        291.76        49.70 o
   1  12  10        342.71        331.84        52.90 o
   4  12  10          3.93         14.30        33.91 o
   5  12  10         27.75        -12.33        33.30 o
   6  12  10         19.46        -29.35        37.98 o
   0  13  10         16.25         15.78        30.71 o
   1  13  10         38.40          0.25        27.62 o
   4  13  10        105.11        124.43        47.48 o
   5  13  10         46.04         -2.71        43.78 o
   1  14  10         11.05         46.00        35.02 o
   3  -6  11         13.66         18.99        37.24 o
   4  -6  11          1.18         19.48        37.36 o
   0  -5  11         10.70         -8.76        33.91 o
   1  -5  11          4.83         16.28        37.73 o
   2  -5  11         38.96         46.98        38.97 o
   3  -5  11         14.58         21.09        35.51 o
   4  -5  11          8.63         14.30        35.39 o
  -2  -4  11         48.59          4.69        34.77 o
  -1  -4  11         40.33         15.17        37.24 o
   0  -4  11          0.04         13.19        32.56 o
   1  -4  11         93.66         85.09        40.08 o
   2  -4  11        116.16        137.99        41.93 o
   3  -4  11          0.57          7.52        33.05 o
   4  -4  11        110.97         97.05        40.45 o
  -3  -3  11          6.78         32.31        38.47 o
  -2  -3  11        171.83        242.07        53.27 o
  -1  -3  11          4.50         13.93        31.94 o
   0  -3  11        305.87        370.81        56.97 o
   1  -3  11        220.34        227.52        48.59 o
   2  -3  11         83.76         74.24        38.72 o
   3  -3  11        202.78        194.22        44.52 o
   4  -3  11          0.84         16.40        28.98 o
   5  -3  11         99.12        110.49        36.75 o
  -3  -2  11         92.35         59.19        36.50 o
  -2  -2  11          2.23        -16.03        28.49 o
  -1  -2  11        221.10        156.24        42.42 o
   0  -2  11         96.80         87.18        34.40 o
   1  -2  11        147.93        162.04        39.83 o
   2  -2  11        181.97        124.67        38.84 o
   3  -2  11          3.08         24.66        28.36 o
   4  -2  11         14.50          4.19        26.51 o
   5  -2  11         15.67         17.51        29.23 o
  -3  -1  11          0.38         33.54        31.69 o
  -2  -1  11        125.27        172.02        41.06 o
  -1  -1  11         29.46        -22.81        22.81 o
   0  -1  11          6.13         -7.77        24.42 o
   1  -1  11        224.48        228.50        42.67 o
   2  -1  11        105.20        136.63        37.98 o
   3  -1  11          1.37        -12.08        24.17 o
   4  -1  11        215.45        270.55        46.86 o
   5  -1  11         27.59         48.34        28.49 o
   8  -1  11         25.33        -31.94        32.43 o
  -3   0  11         55.49         35.39        29.47 o
  -2   0  11         42.13         18.86        30.89 o
  -1   0  11         18.76        -10.15        21.52 o
   0   0  11         50.90         75.59        32.19 o
   1   0  11         23.75          4.32        21.70 o
   2   0  11         39.23         58.08        29.72 o
   3   0  11         73.73        105.14        20.93 o
   4   0  11         35.21         47.18        17.63 o
   5   0  11         42.82         57.10        19.21 o
   6   0  11         72.57         52.76        19.53 o
   7   0  11          0.11          2.84        22.32 o
   8   0  11         51.08         18.50        35.51 o
   9   0  11         10.09         31.57        42.67 o
  -5   1  11          0.31        -12.08        34.40 o
  -4   1  11         29.28        103.58        41.31 o
  -3   1  11         31.90         37.98        20.96 o
  -2   1  11          6.43        -18.98        32.06 o
  -1   1  11         11.79         53.20        19.63 o
   0   1  11         13.59         16.89        25.40 o
   1   1  11         37.74         58.45        26.51 o
   2   1  11        274.10        277.09        42.17 o
   3   1  11        125.08        122.52        91.87 o
   4   1  11        133.60        141.54        30.15 o
   5   1  11        352.56        413.85        34.86 o
   6   1  11         14.87         50.37        32.43 o
   7   1  11         91.00         75.04        49.39 o
   8   1  11         21.74          4.33        40.45 o
   9   1  11         13.75         29.24        25.52 o
  -5   2  11          2.21         -5.55        32.80 o
  -4   2  11         78.29        104.57        39.09 o
  -3   2  11        183.99        163.08        27.99 o
  -2   2  11         56.12         35.81        26.39 o
  -1   2  11        525.93        509.42        57.83 o
   0   2  11          7.31        -19.85        21.58 o
   1   2  11       1205.53       1096.40        74.24 o
   2   2  11        378.82        373.89        46.86 o
   3   2  11        500.93        499.17        37.36 o
   4   2  11        844.40        819.29        43.28 o
   5   2  11         14.36          9.10        15.29 o
   6   2  11        165.09        132.27        22.85 o
   7   2  11          2.75         14.24        18.08 o
   8   2  11         70.50         61.29        23.24 o
   9   2  11          5.74         15.90        23.79 o
  -5   3  11        102.56        104.20        42.91 o
  -4   3  11         71.59        110.98        38.84 o
  -3   3  11         80.76         87.30        23.31 o
  -2   3  11        216.66        242.38        36.81 o
  -1   3  11         31.24         18.99        25.16 o
   0   3  11        181.08        203.10        37.36 o
   1   3  11        105.66         92.61        28.73 o
   2   3  11         28.47         39.58        23.18 o
   3   3  11        316.11        379.16        47.41 o
   4   3  11         52.63         19.93        18.62 o
   5   3  11        156.27        142.94        23.76 o
   6   3  11        138.50        120.33        22.84 o
   7   3  11          4.87          5.05        14.38 o
   8   3  11        129.95        122.42        28.24 o
   9   3  11          7.49        -19.85        22.46 o
  -5   4  11         15.72          1.11        35.39 o
  -4   4  11         37.00         29.97        35.76 o
  -3   4  11        197.92        266.24        47.72 o
  -2   4  11          9.76         -1.02        16.65 o
  -1   4  11         82.18         99.15        30.46 o
   0   4  11         41.11         33.17        24.79 o
   1   4  11        251.13        297.56        42.79 o
   2   4  11        109.16        110.98        30.09 o
   3   4  11          0.21          7.09        15.19 o
   4   4  11        270.16        323.38        36.38 o
   5   4  11        120.80        137.61        50.19 o
   6   4  11          0.15         14.39        14.22 o
   7   4  11         71.44        107.25        23.29 o
   8   4  11         39.29         49.92        29.78 o
   9   4  11          0.87         19.42        24.93 o
  -5   5  11        115.16        126.89        46.74 o
  -4   5  11         97.15         78.06        38.23 o
  -3   5  11         42.88         34.16        28.98 o
  -2   5  11        387.89        393.33        36.77 o
  -1   5  11         25.54         80.52        28.49 o
   0   5  11        158.27        165.37        36.01 o
   1   5  11        283.13        290.16        44.27 o
   2   5  11         22.61         24.70        15.64 o
   3   5  11         96.35        138.94        30.15 o
   4   5  11        134.02        158.89        30.15 o
   5   5  11          0.35         -2.45        14.87 o
   6   5  11         40.87          5.48        13.97 o
   7   5  11         60.45         46.52        17.99 o
   8   5  11          0.73         -0.96        21.33 o
   9   5  11         13.93         12.20        24.85 o
  -4   6  11         27.86         32.06        32.19 o
  -3   6  11        151.50        149.21        40.45 o
  -2   6  11        283.14        286.90        44.95 o
  -1   6  11         35.63         19.36        22.44 o
   0   6  11        275.96        218.76        39.34 o
   1   6  11        279.61        289.17        43.78 o
   2   6  11         27.32         29.70        22.51 o
   3   6  11        421.50        438.80        36.34 o
   4   6  11          5.83         -3.54        14.24 o
   5   6  11        422.12        433.16        37.70 o
   6   6  11        176.43        151.79        24.99 o
   7   6  11         56.78         75.24        19.68 o
   8   6  11        126.98        140.20        30.08 o
   9   6  11          0.20          6.66        39.34 o
  -4   7  11         11.87         10.24        30.09 o
  -3   7  11         50.98         31.45        28.12 o
  -2   7  11         23.21        -19.61        19.61 o
  -1   7  11          9.17         56.73        27.38 o
   0   7  11        307.17        327.53        46.00 o
   1   7  11          6.80         -8.63        21.09 o
   2   7  11        252.90        331.47        47.35 o
   3   7  11        153.49        146.11        24.24 o
   4   7  11        322.86        397.52        91.56 o
   5   7  11        392.57        397.16        52.66 o
   6   7  11          0.33         19.54        16.18 o
   7   7  11        265.19        271.96        50.73 o
   8   7  11         42.34         53.75        27.38 o
   9   7  11         16.85        -23.18        38.23 o
  -4   8  11        111.15        116.29        43.65 o
  -3   8  11          4.58        -22.57        25.16 o
  -2   8  11        231.88        229.74        46.37 o
  -1   8  11        246.62        202.73        38.72 o
   0   8  11         78.32         58.20        26.64 o
   1   8  11        379.53        325.55        47.35 o
   2   8  11         24.32         15.29        24.54 o
   3   8  11        135.88        156.19        25.67 o
   4   8  11        151.11        144.99        26.12 o
   5   8  11          0.98         12.19        17.91 o
   6   8  11         56.09         59.05        19.53 o
   7   8  11         48.88         29.55        18.81 o
   8   8  11          8.80        -18.92        18.92 o
  -4   9  11          1.00          5.80        31.32 o
  -3   9  11         93.33        117.89        40.94 o
  -2   9  11         95.24         69.18        34.04 o
  -1   9  11         19.98         34.04        24.17 o
   0   9  11        409.91        423.71        54.38 o
   1   9  11        242.10        167.59        39.46 o
   2   9  11         48.35         21.83        26.14 o
   3   9  11        550.43        577.48        48.65 o
   4   9  11          9.51         10.54        20.41 o
   5   9  11        386.75        546.39        47.66 o
   6   9  11         44.91         46.32        20.03 o
   7   9  11        195.96        175.15        26.60 o
   8   9  11        106.07        100.74        32.75 o
  -3  10  11        176.14        155.38        45.50 o
  -2  10  11          5.00         18.62        30.46 o
  -1  10  11        350.38        317.66        46.98 o
   0  10  11        146.83        135.89        36.13 o
   1  10  11        306.34        324.81        50.68 o
   2  10  11        229.42        304.34        49.57 o
   3  10  11         12.02         13.13        18.56 o
   4  10  11        318.30        334.92        37.21 o
   5  10  11          6.97         16.48        52.66 o
   6  10  11         52.68         46.82        21.49 o
   7  10  11         69.14         97.99        24.87 o
  -3  11  11         38.52          7.03        31.57 o
  -2  11  11        135.28        104.57        37.86 o
   0  11  11         99.14        114.31        33.91 o
   1  11  11        152.37        189.54        41.31 o
   2  11  11         16.14        -24.42        24.42 o
   3  11  11         53.04         29.10        31.32 o
   4  11  11         88.60         54.89        24.73 o
   5  11  11          0.23          9.01        34.59 o
   6  11  11         51.08         29.17        21.36 o
   7  11  11         31.36         22.44        46.74 o
  -2  12  11         40.03         81.63        37.73 o
   0  12  11        210.35        168.94        42.42 o
   1  12  11          2.33        -21.21        26.27 o
   2  12  11         26.96         27.62        31.45 o
   3  12  11         61.93         47.97        35.88 o
   4  12  11          0.32         26.07        22.47 o
   5  12  11          9.59         -6.19        22.18 o
   6  12  11         39.39         49.48        30.08 o
   1  13  11         21.17         27.13        32.80 o
   2  13  11        404.53        399.05        62.64 o
   3  13  11        197.52        211.98        50.68 o
   1  -4  12         25.03         31.82        38.23 o
   2  -4  12         47.86         95.20        43.78 o
   3  -4  12         70.69         49.45        37.12 o
   4  -4  12          2.09         -5.80        32.06 o
  -1  -3  12        163.04        111.97        44.76 o
   0  -3  12         15.51         16.28        33.67 o
   1  -3  12         69.04         78.06        38.23 o
   2  -3  12        120.90        110.49        41.43 o
   3  -3  12         13.13         27.50        33.54 o
   4  -3  12          0.79         -7.89        30.34 o
   5  -3  12         16.31         20.22        33.79 o
  -2  -2  12          0.93         -8.39        32.19 o
  -1  -2  12         19.23         16.40        34.40 o
   0  -2  12         51.16         73.37        37.98 o
   1  -2  12        140.53         83.36        33.91 o
   2  -2  12        553.05        617.69        72.88 o
   3  -2  12          3.39         27.50        30.58 o
   4  -2  12        268.09        267.59        49.57 o
   5  -2  12          0.05         -9.62        28.73 o
  -3  -1  12          3.38         18.74        33.67 o
  -2  -1  12        134.62        129.11        42.17 o
  -1  -1  12          1.13        -25.90        25.90 o
   0  -1  12        405.75        505.84        65.48 o
   1  -1  12        310.56        353.30        54.14 o
   2  -1  12         76.75         47.35        34.77 o
   3  -1  12        153.19        130.47        38.97 o
   4  -1  12         36.27         -2.71        28.61 o
   5  -1  12        208.90        221.47        46.61 o
  -3   0  12          9.63         13.93        31.82 o
  -2   0  12         91.96         41.31        31.94 o
  -1   0  12        165.30        160.68        42.54 o
   0   0  12         28.23         12.70        29.35 o
   1   0  12         15.27        -19.11        23.80 o
   2   0  12         36.50         70.29        34.04 o
   3   0  12         16.70          5.06        27.13 o
   4   0  12         32.90         27.25        29.97 o
   5   0  12        150.95        186.70        40.82 o
   6   0  12         19.25         53.40        32.19 o
  -4   1  12          4.13        -14.06        33.79 o
  -3   1  12          1.05        -19.49        19.49 o
  -2   1  12        153.99        172.93        43.47 o
  -1   1  12        177.41        170.21        28.10 o
   0   1  12          0.21         21.83        27.38 o
   1   1  12        347.28        418.78        55.86 o
   2   1  12         11.07         25.16        24.29 o
   3   1  12        166.98        190.15        40.69 o
   4   1  12        227.02        190.96        27.46 o
   5   1  12          0.17          5.55        17.21 o
   6   1  12         20.42        -21.59        32.62 o
   7   1  12          0.41         -7.28        25.77 o
   8   1  12         37.84        -19.11        26.02 o
  -4   2  12         50.98         23.80        35.39 o
  -3   2  12        152.51        110.83        26.83 o
  -2   2  12        302.39        275.08        33.90 o
  -1   2  12         11.87          8.38        59.25 o
   0   2  12        149.50         91.87        33.79 o
   1   2  12         12.58        -13.56        21.95 o
   2   2  12        325.68        338.87        48.83 o
   3   2  12        370.14        471.93        38.65 o
   4   2  12         54.11         29.96        18.65 o
   5   2  12        137.47        104.57        24.11 o
   6   2  12         29.19         17.07        18.79 o
   7   2  12         55.22         66.71        31.57 o
   8   2  12         94.10         45.75        30.58 o
  -4   3  12          2.40        -18.99        31.08 o
  -3   3  12         76.54         80.77        36.38 o
  -2   3  12         44.37         35.25        20.74 o
  -1   3  12          9.20         41.31        27.99 o
   0   3  12        114.54        138.85        35.76 o
   1   3  12         90.76         59.81        28.61 o
   2   3  12        998.34       1192.09        77.69 o
   3   3  12        277.04        286.20        30.39 o
   4   3  12        171.36        167.41        27.68 o
   5   3  12        259.86        272.70        60.92 o
   6   3  12         20.97          9.98        18.17 o
   7   3  12        157.62        126.23        25.46 o
   8   3  12         18.41         16.03        28.61 o
  -4   4  12        125.80        223.94        52.41 o
  -3   4  12         24.95         -6.41        29.35 o
  -2   4  12        147.41        173.00        28.64 o
  -1   4  12         28.27         -8.63        22.69 o
   0   4  12        154.37        134.66        35.14 o
   1   4  12        475.29        503.25        57.71 o
   2   4  12         32.17         23.43        23.31 o
   3   4  12         31.87         62.14        19.84 o
   4   4  12         50.19         62.82        21.52 o
   5   4  12         11.19         33.78        19.25 o
   6   4  12         69.56        108.72        24.92 o
   7   4  12         31.75          6.24        19.26 o
   8   4  12          7.55        -25.28        25.28 o
  -4   5  12          2.15         38.60        36.99 o
  -3   5  12         11.05         16.65        32.31 o
  -2   5  12         16.90         21.76        20.67 o
  -1   5  12          0.46         39.34        26.76 o
   0   5  12        175.05        130.71        35.14 o
   1   5  12        119.80        152.91        38.35 o
   2   5  12         84.99         39.71        28.36 o
   3   5  12        158.30        157.51        37.43 o
   4   5  12         71.79         73.75        31.14 o
   5   5  12        394.92        386.91        37.45 o
   6   5  12         51.18         41.99        21.53 o
   7   5  12          6.37         12.53        18.99 o
   8   5  12         20.36         -5.92        26.51 o
  -4   6  12          2.74        -29.23        29.23 o
  -3   6  12        226.86        192.37        48.83 o
  -2   6  12          4.78         19.57        19.07 o
  -1   6  12        407.17        416.31        52.78 o
   0   6  12        220.37        265.37        44.76 o
   1   6  12        311.26        297.93        47.97 o
   2   6  12        200.30        255.63        44.89 o
   3   6  12         43.95         13.87        16.04 o
   4   6  12        569.34        567.25        43.15 o
   5   6  12        199.68        272.77        33.54 o
   6   6  12          0.30        -11.36        17.82 o
   7   6  12         49.26         63.59        31.57 o
   8   6  12          1.41        -23.18        23.18 o
   9   6  12         28.24         16.65        42.17 o
  -4   7  12         31.76         64.99        40.57 o
  -3   7  12          8.47         22.81        30.83 o
  -2   7  12        178.51        182.01        42.42 o
  -1   7  12        108.23        110.12        34.28 o
   0   7  12         30.28         29.47        25.90 o
   1   7  12        110.74        129.11        34.77 o
   2   7  12         40.32         69.67        30.46 o
   3   7  12         71.76         82.22        20.28 o
   4   7  12        626.81        663.62        47.78 o
   5   7  12         27.06         31.04        19.48 o
   6   7  12        107.24         99.97        25.15 o
   7   7  12         50.81         18.46        20.56 o
   8   7  12         65.58         71.52        35.02 o
  -3   8  12        116.70        120.60        42.05 o
  -2   8  12        281.28        233.93        49.70 o
  -1   8  12         47.31         -4.69        26.14 o
   0   8  12        179.27        209.51        41.31 o
   1   8  12         55.90         55.37        29.35 o
   2   8  12        264.70        260.81        45.63 o
   3   8  12        337.93        247.77        31.07 o
   4   8  12          2.21          0.57        17.17 o
   5   8  12        210.40        208.14        31.43 o
   6   8  12         13.09         37.06        22.61 o
   7   8  12         66.24         95.37        27.06 o
   8   8  12         91.17         90.64        41.31 o
  -3   9  12        283.06        260.32        54.75 o
  -2   9  12          6.99         12.82        31.08 o
  -1   9  12        198.06        162.90        39.71 o
   0   9  12        114.00         81.76        32.19 o
   1   9  12        392.77        313.96        49.33 o
   2   9  12        468.12        478.59        62.40 o
   3   9  12          3.40         16.94        19.18 o
   4   9  12        406.56        429.20        42.01 o
   5   9  12          9.99         18.96        20.45 o
   6   9  12        159.83        133.56        29.09 o
   7   9  12         90.20        125.79        30.37 o
   8   9  12          3.21         39.83        38.10 o
  -2  10  12        147.93        132.19        42.30 o
   0  10  12        124.52        115.79        35.39 o
   1  10  12        235.60        261.55        48.96 o
   2  10  12          7.74        -22.94        22.94 o
   3  10  12         37.28         53.27        34.28 o
   4  10  12         20.09         53.25        21.88 o
   5  10  12         37.75         45.12        23.49 o
   6  10  12         61.48         40.83        24.11 o
   7  10  12         31.06         -3.28        24.54 o
  -2  11  12         14.09        -25.65        28.49 o
   0  11  12        227.70        252.67        48.22 o
   1  11  12          0.86        -18.13        25.77 o
   2  11  12         15.30        -18.50        27.01 o
   3  11  12          6.83         50.31        34.16 o
   4  11  12         32.82         29.24        41.13 o
   5  11  12         61.75         64.75        27.07 o
   6  11  12         42.53         29.62        26.21 o
   0  12  12         94.91        109.26        37.86 o
   1  12  12          9.47          5.06        28.49 o
   2  12  12         72.90         66.34        37.24 o
   3  12  12         15.09        -12.08        29.97 o
   4  12  12        200.43        198.22        33.90 o
   5  12  12        114.68         50.44        36.75 o
   1  13  12        531.39        482.29        66.96 o
   2  13  12         16.41          3.33        33.05 o
   2  -3  13          8.05         33.42        39.83 o
   3  -3  13         86.93         82.62        41.93 o
   4  -3  13         39.70         83.11        43.04 o
   5  -3  13         24.08        -26.14        33.79 o
   0  -2  13        108.34         86.32        42.30 o
   1  -2  13         70.32          7.15        33.91 o
   2  -2  13         41.56         67.45        37.73 o
   3  -2  13        100.13         97.05        39.58 o
   4  -2  13          2.08        -23.68        29.10 o
   5  -2  13        118.82         92.24        40.32 o
  -2  -1  13          3.68        -25.28        31.45 o
  -1  -1  13        157.69        157.72        46.61 o
   0  -1  13         58.92         54.51        37.98 o
   1  -1  13         10.07          9.99        29.23 o
   2  -1  13        140.83        103.95        40.08 o
   3  -1  13         10.76          4.69        29.97 o
   4  -1  13         43.26          2.59        32.68 o
   5  -1  13         60.12         53.64        35.27 o
  -3   0  13          1.62         32.31        37.61 o
  -2   0  13         58.09         51.30        35.51 o
  -1   0  13         59.38         70.41        37.36 o
   0   0  13          4.20         11.84        30.71 o
   1   0  13        109.32        102.72        37.86 o
   2   0  13         23.99         56.97        35.51 o
   3   0  13         31.30         23.43        31.32 o
   4   0  13         22.68        -16.28        28.61 o
   5   0  13          6.03         10.36        29.97 o
   6   0  13         48.75         95.08        38.72 o
  -2   1  13         41.42          9.37        30.21 o
  -1   1  13          5.07        -15.17        27.25 o
   0   1  13        145.36         87.31        36.99 o
   1   1  13        104.69         89.40        37.24 o
   2   1  13         97.60         54.51        32.80 o
   3   1  13        214.75        196.32        43.78 o
   4   1  13          1.05         -2.49        17.75 o
   5   1  13        145.62        144.43        27.26 o
   6   1  13         14.89         62.15        33.67 o
  -3   2  13         84.68         74.98        40.20 o
  -2   2  13         27.76         50.23        23.29 o
  -1   2  13        422.81        489.45        44.25 o
   0   2  13         82.79        110.00        37.36 o
   1   2  13        274.67        234.67        45.75 o
   2   2  13        350.85        298.67        47.97 o
   3   2  13          2.71          1.73        27.01 o
   4   2  13         95.74        118.03        33.97 o
   5   2  13          4.52        -16.79        16.79 o
   6   2  13         20.15         -2.42        18.78 o
   7   2  13         12.59         10.98        28.12 o
   8   2  13          1.30         -8.02        31.57 o
  -3   3  13          3.42        -31.08        31.08 o
  -2   3  13        114.08        104.07        26.72 o
  -1   3  13         75.78         81.58        25.00 o
   0   3  13          2.42         21.33        28.12 o
   1   3  13        260.42        259.83        49.20 o
   2   3  13         95.54         63.26        30.34 o
   3   3  13         29.08         24.29        27.75 o
   4   3  13        224.29        231.29        31.43 o
   5   3  13          1.38         -9.99        20.47 o
   6   3  13        162.17        145.41        28.05 o
   7   3  13         24.89         44.35        23.15 o
   8   3  13         59.08         45.75        35.76 o
  -3   4  13         25.32        -18.13        32.31 o
  -2   4  13        142.50        132.35        27.67 o
  -1   4  13         27.54         81.51        32.93 o
   0   4  13        267.67        348.98        52.53 o
   1   4  13         14.54         33.54        28.61 o
   2   4  13        433.29        439.00        55.62 o
   3   4  13         93.07         13.81        26.27 o
   4   4  13         36.09          1.09        17.82 o
   5   4  13        100.75        108.75        24.62 o
   6   4  13          0.69         19.75        21.58 o
   7   4  13          0.31         26.72        22.56 o
   8   4  13          7.32         21.95        29.97 o
  -3   5  13         16.56         22.32        32.43 o
  -2   5  13         81.91         98.43        26.27 o
  -1   5  13         46.14         29.60        29.47 o
   0   5  13         11.92        -20.35        23.55 o
   1   5  13         57.04         58.20        30.58 o
   2   5  13         72.32         71.65        31.82 o
   3   5  13         46.25         12.17        28.24 o
   4   5  13         12.06         16.33        20.16 o
   5   5  13        219.75        226.53        31.91 o
   6   5  13          9.22         29.68        21.98 o
   7   5  13         69.64         90.48        26.93 o
   8   5  13         10.50         53.64        34.65 o
  -3   6  13         13.60          5.06        33.42 o
  -2   6  13         54.29         12.82        33.54 o
  -1   6  13         95.22         74.24        30.95 o
   0   6  13          0.65         15.17        26.88 o
   1   6  13        452.01        669.73        70.41 o
   2   6  13         58.20         88.42        37.24 o
   3   6  13        351.06        359.26        48.22 o
   4   6  13        265.87        275.82        33.88 o
   5   6  13        113.97        122.03        26.86 o
   6   6  13        136.27         94.94        25.62 o
   7   6  13         23.71         13.94        22.27 o
  -3   7  13         65.66         62.40        36.99 o
  -2   7  13        139.71        123.56        41.56 o
  -1   7  13         43.78         48.34        30.71 o
   0   7  13        181.98        225.17        45.38 o
   1   7  13          5.50          1.60        27.75 o
   2   7  13        260.43        277.09        49.20 o
   3   7  13         51.53         89.03        21.76 o
   4   7  13          3.53          9.12        18.19 o
   5   7  13         66.96         34.82        27.75 o
   6   7  13         54.40         62.21        23.49 o
   7   7  13          0.58         -3.64        22.14 o
  -2   8  13          2.35          4.81        28.86 o
  -1   8  13        107.42         99.89        36.25 o
   0   8  13         97.94         61.66        32.43 o
   1   8  13        131.52        122.21        39.95 o
   2   8  13        343.27        427.16        58.57 o
   3   8  13          8.72         19.98        27.99 o
   4   8  13        335.30        344.81        37.97 o
   5   8  13        108.26        100.53        25.17 o
   6   8  13         35.72         28.03        21.82 o
   7   8  13         64.24         18.90        22.55 o
   8   8  13          0.41         20.47        36.87 o
  -2   9  13        382.86        349.23        62.89 o
  -1   9  13        117.89        113.82        39.34 o
   0   9  13        158.60        130.22        39.46 o
   1   9  13        326.86        277.58        48.46 o
   2   9  13         87.91         75.35        34.77 o
   3   9  13        173.27        158.58        42.91 o
   4   9  13          3.29        -12.03        19.40 o
   5   9  13         90.91         90.46        26.71 o
   6   9  13          4.75          5.60        22.46 o
   7   9  13          0.25         51.67        40.45 o
   0  10  13          3.22        -24.17        24.17 o
   1  10  13          3.06        -26.51        26.51 o
   2  10  13          1.53        -18.50        26.64 o
   3  10  13         48.13         24.05        34.28 o
   4  10  13         17.34         19.31        26.20 o
   5  10  13        151.76        140.50        32.13 o
   6  10  13        108.54         55.88        27.82 o
   0  11  13         18.88         41.80        30.83 o
   1  11  13        142.01        177.82        44.39 o
   2  11  13         58.73         28.49        33.30 o
   3  11  13         16.50         61.16        35.51 o
   4  11  13        109.96        112.00        35.14 o
   5  11  13         10.28          8.48        23.71 o
   1  12  13        113.05         64.00        36.38 o
   2  12  13          2.26          3.08        31.32 o
   3  12  13         44.91         63.88        38.23 o
   1  -1  14         29.53         81.26        42.54 o
   2  -1  14          6.20          4.93        33.67 o
   3  -1  14         86.84        104.08        42.91 o
   4  -1  14         32.75         61.66        38.84 o
   5  -1  14          3.09         51.05        38.72 o
   0   0  14         79.46         50.56        39.83 o
   1   0  14          3.68         29.23        32.93 o
   2   0  14        118.85         52.53        38.72 o
   3   0  14         15.19         24.54        35.51 o
   4   0  14          0.98        -31.45        31.45 o
   5   0  14          1.96        -16.77        32.19 o
   6   0  14          0.81        -31.69        31.69 o
  -1   1  14         16.79         30.09        35.64 o
   0   1  14          9.30         17.39        34.40 o
   1   1  14          1.23         -9.99        31.82 o
   2   1  14        101.92         87.18        37.73 o
   3   1  14         86.12         98.28        41.56 o
   4   1  14          4.04         -2.34        30.34 o
   5   1  14         72.80         64.37        36.50 o
   6   1  14         31.21         38.60        33.42 o
  -2   2  14         57.84         50.07        37.61 o
  -1   2  14         21.20         23.85        23.40 o
   0   2  14         42.81         24.42        33.17 o
   1   2  14        180.59        242.19        51.05 o
   2   2  14         22.56        -20.72        25.90 o
   3   2  14         55.80         40.20        33.54 o
   4   2  14          3.08         11.96        30.46 o
   5   2  14         74.44        100.73        26.56 o
   6   2  14         76.66         77.75        25.77 o
   7   2  14          1.62         12.08        31.94 o
  -2   3  14         33.46         19.28        24.08 o
  -1   3  14        120.05        104.80        42.73 o
   0   3  14        235.94        121.59        39.34 o
   1   3  14         39.95         10.36        30.21 o
   2   3  14         56.54         77.07        32.80 o
   3   3  14         39.61         40.94        34.53 o
   4   3  14          1.16          1.02        18.81 o
   5   3  14         88.61         64.40        24.15 o
   6   3  14         98.25         77.85        24.46 o
   7   3  14          0.30         15.56        26.02 o
  -2   4  14         28.98         -9.15        42.42 o
  -1   4  14        203.53        225.14        43.59 o
   0   4  14         89.52        100.01        37.73 o
   1   4  14          8.03        -18.62        27.13 o
   2   4  14        149.96        196.19        43.65 o
   3   4  14          5.76        -15.66        24.29 o
   4   4  14        106.67         64.53        51.48 o
   5   4  14         91.20         74.73        23.63 o
   6   4  14         10.23          1.94        20.58 o
   7   4  14         32.50         17.27        23.28 o
  -2   5  14         51.24         93.23        42.54 o
  -1   5  14        138.61        109.50        38.23 o
   0   5  14          0.55         -2.71        28.49 o
   1   5  14        196.20        152.79        39.95 o
   2   5  14          0.29         25.03        29.10 o
   3   5  14        232.38        208.03        45.01 o
   4   5  14         98.23         89.93        24.02 o
   5   5  14         34.22         31.03        21.84 o
   6   5  14         29.17         47.26        23.32 o
   7   5  14          7.72         22.48        23.72 o
  -2   6  14         42.41         37.86        37.36 o
  -1   6  14        139.34        150.94        42.54 o
   0   6  14         46.36         34.90        30.34 o
   1   6  14         70.95         20.84        29.60 o
   2   6  14        233.97        298.92        52.41 o
   3   6  14         24.52         40.94        33.54 o
   4   6  14         13.83         24.99        20.70 o
   5   6  14          3.52         15.80        21.36 o
   6   6  14          5.41          6.04        20.28 o
   7   6  14          0.63         11.71        22.78 o
  -1   7  14         15.95        -18.87        27.25 o
   0   7  14          0.57         -8.88        26.88 o
   1   7  14         49.01        -17.39        29.10 o
   2   7  14        250.75        220.36        48.83 o
   3   7  14         87.16        217.28        46.12 o
   4   7  14         24.58         19.79        20.36 o
   5   7  14         98.29         70.82        34.10 o
   6   7  14         20.48         10.80        26.33 o
   7   7  14         91.46         45.50        38.84 o
  -1   8  14         36.96         27.75        30.34 o
   0   8  14         75.28         89.16        37.73 o
   1   8  14        340.38        328.02        56.11 o
   2   8  14          0.52         -5.18        29.35 o
   3   8  14        118.40        100.75        36.87 o
   4   8  14         26.99         55.88        22.65 o
   5   8  14         68.52          8.61        20.68 o
   6   8  14         90.81         72.66        25.85 o
   7   8  14          5.50         40.94        37.98 o
   0   9  14         88.46         47.11        35.51 o
   1   9  14          7.51        -25.77        25.77 o
   2   9  14        104.36         76.46        36.75 o
   3   9  14         46.34         57.83        34.28 o
   4   9  14         16.09         -2.12        48.71 o
   5   9  14        164.02        121.27        30.37 o
   6   9  14         34.95         14.57        25.34 o
   0  10  14         54.22          9.00        32.43 o
   1  10  14         11.47         11.59        30.09 o
   2  10  14         65.27         31.69        33.79 o
   3  10  14          1.04        -22.32        29.35 o
   4  10  14        113.50        104.10        29.12 o
   5  10  14        114.30         51.72        26.71 o
   0  11  14          3.75         -6.41        31.45 o
   1  11  14         11.45         16.15        31.45 o
   2  11  14         20.41         10.48        31.69 o
   3  11  14         36.21         58.20        36.87 o
   2   1  15          1.20         12.70        33.67 o
   3   1  15        150.13        191.88        50.44 o
   4   1  15          7.94         28.36        36.99 o
   5   1  15         49.23         -3.58        37.12 o
   0   2  15          1.34        -10.48        31.69 o
   1   2  15          9.34         73.13        41.68 o
   2   2  15         11.93        -10.85        30.71 o
   3   2  15          1.59        -29.97        30.71 o
   4   2  15         70.75         67.70        39.71 o
   5   2  15          1.15        -28.98        28.98 o
   6   2  15        163.11        152.91        45.13 o
  -1   3  15         79.85        119.17        31.08 o
   0   3  15        108.61        132.07        46.98 o
   1   3  15          1.67        -17.51        32.19 o
   2   3  15        210.34        264.39        51.79 o
   3   3  15          7.55          4.69        32.56 o
   4   3  15        173.70        223.20        50.07 o
   5   3  15         73.39         83.59        26.62 o
   6   3  15        125.37        124.45        31.32 o
  -1   4  15         70.10         73.58        27.55 o
   0   4  15         54.81         78.80        37.12 o
   1   4  15        170.91        152.66        44.39 o
   2   4  15          1.38        -19.11        29.10 o
   3   4  15        159.29        198.78        48.09 o
   4   4  15         10.82         10.24        31.45 o
   5   4  15         38.04         53.14        24.51 o
   6   4  15         46.74          8.50        23.36 o
   7   4  15          0.24        -20.47        32.43 o
  -1   5  15         48.10         21.93        32.43 o
   0   5  15        117.68         63.63        37.86 o
   1   5  15         29.35         87.06        38.10 o
   2   5  15         68.81        108.39        39.21 o
   3   5  15         91.41        130.71        40.08 o
   4   5  15          1.03         -5.18        30.83 o
   5   5  15         50.29         48.55        24.45 o
   6   5  15         12.54         18.08        22.65 o
   7   5  15         16.16        -27.25        33.67 o
  -1   6  15         28.34         11.10        32.68 o
   0   6  15          1.95         27.38        33.17 o
   1   6  15          1.77          2.10        30.34 o
   2   6  15         49.61         19.73        31.57 o
   3   6  15         30.39         -6.66        28.49 o
   4   6  15          3.04         -8.26        31.08 o
   5   6  15         37.63         53.66        24.80 o
   6   6  15          4.78         33.74        25.28 o
  -1   7  15         54.42         46.12        36.62 o
   0   7  15         26.13          8.02        30.21 o
   1   7  15        170.69        245.77        49.82 o
   2   7  15          0.62         -4.81        29.47 o
   3   7  15        136.72        134.29        41.80 o
   4   7  15         39.70         82.13        42.79 o
   5   7  15         38.81         38.59        36.32 o
   6   7  15         78.03         67.60        31.82 o
   0   8  15         87.54         84.47        39.09 o
   1   8  15          0.10         -4.69        29.10 o
   2   8  15        132.99        129.48        47.85 o
   3   8  15         71.21          3.82        32.93 o
   4   8  15          0.55        -29.23        29.23 o
   5   8  15         82.27         71.57        26.37 o
   0   9  15         25.98         73.25        37.24 o
   1   9  15         43.75         85.09        43.04 o
   2   9  15        173.52        131.70        44.15 o
   3   9  15          0.51          6.91        36.01 o
   4   9  15         86.90         67.70        40.08 o
   0  10  15          7.76         19.61        37.73 o
   1  10  15         88.25         33.67        37.49 o
   2  10  15          0.43        -29.47        29.47 o
   2   5  16        138.30        108.15        42.91 o
   3   5  16          0.68         38.35        37.61 o
   5   5  16          0.55          8.14        32.31 o
   2   6  16         15.02         39.09        36.13 o
   3   6  16          1.16        -27.38        31.45 o
                                                
